# Supplementary material for: (E)-2-Phenyl-N-tosyl­non-2-en-4-ynamide
Source: Acta Crystallogr Sect E Struct Rep Online. 2012 Dec 12;69(Pt 1):o78. doi: 10.1107/S1600536812048489 (PMC3588246; doi:10.1107/S1600536812048489)
Supplement: Supplementary file 1 [file e-69-00o78-sup1.cif]

##############################################################################
#                                                                            #
# This CIF contains the data in a paper accepted for publication in          #
# Acta Crystallographica Section E. It conforms to the requirements of       #
# Notes for Authors for Acta Crystallographica Section E, and has been       #
# peer reviewed under the auspices of the IUCr Commission on Journals.       #
#                                                                            #
# Full details of the Crystallographic Information File format               #
# are given in the paper "The Crystallographic Information File (CIF):       #
# a New Standard Archive File for Crystallography" by S. R. Hall, F. H.      #
# Allen and I. D. Brown [Acta Cryst. (1991), A47, 655-685].                  #
#                                                                            #
# The current version of the core CIF dictionary is obtainable from          #
# ftp://ftp.iucr.org/pub/cif_core.dic.                                       #
#                                                                            #
# Software is freely available for graphical display of the structure(s)     #
# in this CIF. For information consult the CIF software page                 #
# http://www.iucr.org/resources/cif/software.                                #
#                                                                            #
# This file may be used for bona fide research purposes within the           #
# scientific community so long as proper attribution is given to the journal # 
# article from which it was obtained.                                        #
#                                                                            #
##############################################################################
data_I
_audit_creation_method     SHELXL-97
_chemical_name_systematic
;
(<i>E</i>)-2-Phenyl-<i>N</i>-tosylnon-2-en-4-ynamide
;
_chemical_name_common     ?
_chemical_formula_moiety     'C22 H23 N O3 S'
_chemical_formula_sum     'C22 H23 N O3 S'
_chemical_formula_iupac     'C22 H23 N O3 S'
_chemical_formula_weight     381.47
_chemical_melting_point     ?
_symmetry_cell_setting     triclinic
_symmetry_space_group_name_H-M     'P -1'
_symmetry_space_group_name_Hall     '-P 1'
loop_
    _symmetry_equiv_pos_as_xyz
    'x, y, z'
    '-x, -y, -z'
_cell_length_a     9.8186(10)
_cell_length_b     9.8201(9)
_cell_length_c     11.3352(13)
_cell_angle_alpha     81.470(8)
_cell_angle_beta     76.308(9)
_cell_angle_gamma     75.042(9)
_cell_volume     1021.46(18)
_cell_formula_units_Z     2
_cell_measurement_reflns_used     2435
_cell_measurement_theta_min     2.8724
_cell_measurement_theta_max     29.6340
_cell_measurement_temperature     293(2)
_exptl_crystal_description     block
_exptl_crystal_colour     colorless
_exptl_crystal_size_max     0.42
_exptl_crystal_size_mid     0.38
_exptl_crystal_size_min     0.32
_exptl_crystal_density_diffrn     1.240
_exptl_crystal_density_meas     ?
_exptl_crystal_density_method     'not measured'
_exptl_crystal_F_000     404
_exptl_absorpt_coefficient_mu     0.179
_exptl_absorpt_correction_type     multi-scan
_exptl_absorpt_process_details
;
(CrysAlis PRO; Agilent, 2011)
;
_exptl_absorpt_correction_T_min     0.9284
_exptl_absorpt_correction_T_max     0.9448
_exptl_special_details     ?
_diffrn_ambient_temperature     293(2)
_diffrn_radiation_type     MoK\a
_diffrn_radiation_wavelength     0.71073
_diffrn_radiation_source     'fine-focus sealed tube'
_diffrn_radiation_monochromator     graphite
_diffrn_measurement_device_type     'Agilent Xcalibur (Atlas, Gemini ultra)'
_diffrn_measurement_method     '\w scans'
_diffrn_detector_area_resol_mean     10.3592
_diffrn_reflns_number     9118
_diffrn_reflns_av_R_equivalents     0.0275
_diffrn_reflns_av_sigmaI/netI     0.0446
_diffrn_reflns_theta_min     2.88
_diffrn_reflns_theta_max     27.10
_diffrn_reflns_theta_full     27.10
_diffrn_measured_fraction_theta_max     0.980
_diffrn_measured_fraction_theta_full     0.980
_diffrn_reflns_limit_h_min     -12
_diffrn_reflns_limit_h_max     11
_diffrn_reflns_limit_k_min     -12
_diffrn_reflns_limit_k_max     12
_diffrn_reflns_limit_l_min     -14
_diffrn_reflns_limit_l_max     13
_diffrn_standards_number     ?
_diffrn_standards_interval_count     ?
_diffrn_standards_interval_time     ?
_diffrn_standards_decay_%     ?
_refine_special_details
;
Refinement of <i>F</i>^2^ against ALL reflections. The weighted <i>R</i>-factor
<i>wR</i> and goodness of fit <i>S</i> are based on <i>F</i>^2^, conventional
<i>R</i>-factors <i>R</i> are based on <i>F</i>, with <i>F</i> set to zero for
negative <i>F</i>^2^. The threshold expression of <i>F</i>^2^ >
\s(<i>F</i>^2^) is used only for calculating <i>R</i>-factors(gt) <i>etc</i>.
and is not relevant to the choice of reflections for refinement.
<i>R</i>-factors based on <i>F</i>^2^ are statistically about twice as large
as those based on <i>F</i>, and <i>R</i>- factors based on ALL data will be
even larger.
;
_reflns_number_total     4425
_reflns_number_gt     3005
_reflns_threshold_expression     I>2sigma(I)
_refine_ls_structure_factor_coef     Fsqd
_refine_ls_matrix_type     full
_refine_ls_R_factor_all     0.0798
_refine_ls_R_factor_gt     0.0477
_refine_ls_wR_factor_gt     0.0819
_refine_ls_wR_factor_ref     0.0957
_refine_ls_goodness_of_fit_ref     1.000
_refine_ls_restrained_S_all     1.012
_refine_ls_number_reflns     4425
_refine_ls_number_parameters     285
_refine_ls_number_restraints     170
_refine_ls_hydrogen_treatment     constr
_refine_ls_weighting_scheme     calc
_refine_ls_weighting_details
         'calc w=1/[\s^2^(Fo^2^)+(0.0145P)^2^+0.4500P] where P=(Fo^2^+2Fc^2^)/3'
_atom_sites_solution_hydrogens     geom
_atom_sites_solution_primary     direct
_atom_sites_solution_secondary     difmap
_refine_ls_shift/su_max     0.000
_refine_ls_shift/su_mean     0.000
_refine_diff_density_max     0.192
_refine_diff_density_min     -0.275
_refine_ls_extinction_method     'SHELXTL (Sheldrick, 2008)'
_refine_ls_extinction_coef     0.0511(16)
_refine_ls_extinction_expression
                                  'Fc^*^=kFc[1+0.001xFc^2^\l^3^/sin(2\q)]^-1/4^'
loop_
    _atom_type_symbol
    _atom_type_description
    _atom_type_scat_dispersion_real
    _atom_type_scat_dispersion_imag
    _atom_type_scat_source
    'C' 'C' 0.0033 0.0016
                         'International Tables Vol C Tables 4.2.6.8 and 6.1.1.4'
    'H' 'H' 0.0000 0.0000
                         'International Tables Vol C Tables 4.2.6.8 and 6.1.1.4'
    'N' 'N' 0.0061 0.0033
                         'International Tables Vol C Tables 4.2.6.8 and 6.1.1.4'
    'O' 'O' 0.0106 0.0060
                         'International Tables Vol C Tables 4.2.6.8 and 6.1.1.4'
    'S' 'S' 0.1246 0.1234
                         'International Tables Vol C Tables 4.2.6.8 and 6.1.1.4'
_computing_data_collection     'CrysAlis PRO (Agilent, 2011)'
_computing_cell_refinement     'CrysAlis PRO (Agilent, 2011)'
_computing_data_reduction     'CrysAlis PRO (Agilent, 2011)'
_computing_structure_solution     'SHELXTL (Sheldrick, 2008)'
_computing_structure_refinement     'SHELXTL (Sheldrick, 2008)'
_computing_molecular_graphics     'SHELXTL (Sheldrick, 2008)'
_computing_publication_material     'SHELXTL (Sheldrick, 2008)'
loop_
    _atom_site_type_symbol
    _atom_site_label
    _atom_site_fract_x
    _atom_site_fract_y
    _atom_site_fract_z
    _atom_site_U_iso_or_equiv
    _atom_site_adp_type
    _atom_site_calc_flag
    _atom_site_refinement_flags
    _atom_site_occupancy
    _atom_site_symmetry_multiplicity
    _atom_site_disorder_assembly
    _atom_site_disorder_group
    S S1 0.49748(6) 0.27503(5) 0.07181(5) 0.04966(17) Uani d . 1 1 . .
    O O1 0.56428(17) 0.13893(14) 0.11958(14) 0.0656(4) Uani d . 1 1 . .
    O O2 0.58196(15) 0.35117(14) -0.02248(13) 0.0575(4) Uani d . 1 1 . .
    O O3 0.3159(2) 0.23691(16) 0.31525(14) 0.0779(5) Uani d . 1 1 . .
    N N1 0.43740(19) 0.38162(16) 0.18182(15) 0.0518(5) Uani d . 1 1 . .
    H H1 0.4617 0.4614 0.1702 0.062 Uiso calc R 1 1 . .
    C C1 -0.0183(3) 0.2430(4) -0.1135(4) 0.1257(13) Uani d . 1 1 . .
    H H1A -0.1011 0.2483 -0.0478 0.189 Uiso calc R 1 1 . .
    H H1B 0.0011 0.1555 -0.1495 0.189 Uiso calc R 1 1 . .
    H H1C -0.0368 0.3210 -0.1741 0.189 Uiso calc R 1 1 . .
    C C2 0.2639(3) 0.3857(2) -0.0279(2) 0.0631(6) Uani d . 1 1 . .
    H H2 0.2878 0.4724 -0.0331 0.076 Uiso calc R 1 1 . .
    C C3 0.1480(3) 0.3764(3) -0.0711(2) 0.0757(7) Uani d . 1 1 . .
    H H3 0.0932 0.4579 -0.1053 0.091 Uiso calc R 1 1 . .
    C C4 0.1106(3) 0.2494(3) -0.0651(2) 0.0753(8) Uani d . 1 1 . .
    C C5 0.1929(3) 0.1314(3) -0.0146(3) 0.0774(8) Uani d . 1 1 . .
    H H5 0.1695 0.0446 -0.0105 0.093 Uiso calc R 1 1 . .
    C C6 0.3097(3) 0.1372(2) 0.0305(2) 0.0608(6) Uani d . 1 1 . .
    H H6 0.3638 0.0557 0.0652 0.073 Uiso calc R 1 1 . .
    C C7 0.3449(2) 0.26491(19) 0.02339(17) 0.0464(5) Uani d . 1 1 . .
    C C8 0.3496(2) 0.3491(2) 0.29221(19) 0.0529(5) Uani d . 1 1 . .
    C C9 0.3001(2) 0.4641(2) 0.37598(18) 0.0483(5) Uani d . 1 1 . .
    C C10 0.3535(2) 0.5957(2) 0.34604(17) 0.0461(5) Uani d . 1 1 B .
    C C11 0.2602(3) 0.7245(2) 0.3255(2) 0.0645(6) Uani d . 1 1 . .
    H H11 0.1639 0.7281 0.3285 0.077 Uiso calc R 1 1 . .
    C C12 0.3082(4) 0.8474(3) 0.3008(2) 0.0830(9) Uani d . 1 1 B .
    H H12 0.2442 0.9333 0.2871 0.100 Uiso calc R 1 1 . .
    C C13 0.4484(4) 0.8444(3) 0.2964(2) 0.0825(9) Uani d . 1 1 . .
    H H13 0.4803 0.9278 0.2790 0.099 Uiso calc R 1 1 A 1
    C C14 0.5422(3) 0.7185(3) 0.3175(2) 0.0743(7) Uani d . 1 1 B 1
    H H14 0.6379 0.7163 0.3158 0.089 Uiso calc R 1 1 B 1
    C C15 0.4949(3) 0.5942(2) 0.3415(2) 0.0576(6) Uani d . 1 1 . .
    H H15 0.5597 0.5086 0.3547 0.069 Uiso calc R 1 1 B 1
    C C16 0.2024(3) 0.4427(2) 0.4767(2) 0.0615(6) Uani d . 1 1 . .
    H H16 0.1715 0.3588 0.4888 0.074 Uiso calc R 1 1 . .
    C C17 0.1426(3) 0.5407(3) 0.5667(2) 0.0658(7) Uani d . 1 1 C .
    C C18 0.0934(3) 0.6244(3) 0.6390(2) 0.0734(7) Uani d D 1 1 . .
    C C19 0.0400(14) 0.7233(10) 0.7344(10) 0.096(4) Uani d PDU 0.559(6) 1 C 1
    H H19A 0.0823 0.6839 0.8048 0.115 Uiso calc PR 0.559(6) 1 C 1
    H H19B -0.0639 0.7386 0.7600 0.115 Uiso calc PR 0.559(6) 1 C 1
    C C20 0.0816(6) 0.8656(7) 0.6826(7) 0.099(2) Uani d PDU 0.559(6) 1 C 1
    H H20A 0.0368 0.9339 0.7422 0.119 Uiso calc PR 0.559(6) 1 C 1
    H H20B 0.0427 0.9008 0.6100 0.119 Uiso calc PR 0.559(6) 1 C 1
    C C21 0.2508(6) 0.8559(7) 0.6491(7) 0.0798(19) Uani d PDU 0.559(6) 1 C 1
    H H21A 0.2915 0.8123 0.7195 0.096 Uiso calc PR 0.559(6) 1 C 1
    H H21B 0.2945 0.7949 0.5837 0.096 Uiso calc PR 0.559(6) 1 C 1
    C C22 0.2860(10) 0.9846(8) 0.6137(9) 0.121(3) Uani d PDU 0.559(6) 1 C 1
    H H22A 0.3887 0.9717 0.5986 0.181 Uiso calc PR 0.559(6) 1 C 1
    H H22B 0.2416 1.0465 0.6772 0.181 Uiso calc PR 0.559(6) 1 C 1
    H H22C 0.2521 1.0257 0.5406 0.181 Uiso calc PR 0.559(6) 1 C 1
    C C19A 0.0304(13) 0.7466(14) 0.7125(13) 0.084(3) Uani d PDU 0.441(6) 1 C 2
    H H19C -0.0326 0.7186 0.7869 0.101 Uiso calc PR 0.441(6) 1 C 2
    H H19D -0.0269 0.8220 0.6670 0.101 Uiso calc PR 0.441(6) 1 C 2
    C C20A 0.1514(10) 0.8022(9) 0.7455(6) 0.096(2) Uani d PDU 0.441(6) 1 C 2
    H H20C 0.2342 0.7266 0.7574 0.115 Uiso calc PR 0.441(6) 1 C 2
    H H20D 0.1162 0.8556 0.8164 0.115 Uiso calc PR 0.441(6) 1 C 2
    C C21A 0.1841(16) 0.8992(12) 0.6240(9) 0.124(3) Uani d PDU 0.441(6) 1 C 2
    H H21C 0.2709 0.8427 0.5777 0.149 Uiso calc PR 0.441(6) 1 C 2
    H H21D 0.1080 0.8986 0.5831 0.149 Uiso calc PR 0.441(6) 1 C 2
    C C22A 0.2024(16) 1.0297(11) 0.5965(14) 0.160(5) Uani d PDU 0.441(6) 1 C 2
    H H22D 0.2938 1.0283 0.5419 0.239 Uiso calc PR 0.441(6) 1 C 2
    H H22E 0.2000 1.0693 0.6697 0.239 Uiso calc PR 0.441(6) 1 C 2
    H H22F 0.1266 1.0864 0.5580 0.239 Uiso calc PR 0.441(6) 1 C 2
loop_
    _atom_site_aniso_label
    _atom_site_aniso_U_11
    _atom_site_aniso_U_22
    _atom_site_aniso_U_33
    _atom_site_aniso_U_12
    _atom_site_aniso_U_13
    _atom_site_aniso_U_23
    S1 0.0597(3) 0.0411(3) 0.0472(3) -0.0092(2) -0.0053(3) -0.0148(2)
    O1 0.0807(11) 0.0439(8) 0.0695(11) 0.0011(7) -0.0232(9) -0.0118(7)
    O2 0.0599(9) 0.0561(8) 0.0546(9) -0.0175(7) 0.0046(7) -0.0182(7)
    O3 0.1151(15) 0.0594(9) 0.0603(10) -0.0392(10) 0.0058(10) -0.0144(8)
    N1 0.0683(12) 0.0441(9) 0.0449(10) -0.0186(8) -0.0025(9) -0.0154(8)
    C1 0.081(2) 0.166(3) 0.153(3) -0.021(2) -0.040(2) -0.074(3)
    C2 0.0676(16) 0.0556(13) 0.0668(16) -0.0143(12) -0.0147(13) -0.0064(11)
    C3 0.0676(17) 0.0838(18) 0.0725(18) -0.0055(14) -0.0183(14) -0.0122(14)
    C4 0.0601(16) 0.099(2) 0.0725(17) -0.0169(15) -0.0041(14) -0.0429(16)
    C5 0.0717(18) 0.0737(17) 0.094(2) -0.0262(15) -0.0009(16) -0.0413(15)
    C6 0.0693(16) 0.0480(12) 0.0651(15) -0.0148(11) -0.0040(12) -0.0193(11)
    C7 0.0553(13) 0.0445(11) 0.0385(11) -0.0129(9) 0.0000(9) -0.0141(9)
    C8 0.0640(14) 0.0505(12) 0.0462(12) -0.0160(11) -0.0087(11) -0.0104(10)
    C9 0.0536(13) 0.0529(11) 0.0409(12) -0.0134(10) -0.0089(10) -0.0116(9)
    C10 0.0568(13) 0.0477(11) 0.0338(10) -0.0093(10) -0.0079(9) -0.0112(8)
    C11 0.0732(16) 0.0630(14) 0.0511(14) -0.0033(12) -0.0158(12) -0.0035(11)
    C12 0.117(3) 0.0498(14) 0.0658(17) -0.0027(15) -0.0091(17) 0.0021(12)
    C13 0.131(3) 0.0585(16) 0.0590(16) -0.0407(18) 0.0002(17) -0.0082(12)
    C14 0.0855(19) 0.0792(18) 0.0674(17) -0.0391(15) -0.0066(14) -0.0155(14)
    C15 0.0634(15) 0.0532(12) 0.0585(14) -0.0144(11) -0.0116(12) -0.0122(10)
    C16 0.0682(15) 0.0689(14) 0.0531(14) -0.0278(12) -0.0043(12) -0.0164(11)
    C17 0.0645(15) 0.0796(16) 0.0535(14) -0.0271(13) 0.0059(12) -0.0179(13)
    C18 0.0740(17) 0.0854(17) 0.0586(15) -0.0279(14) 0.0098(13) -0.0216(14)
    C19 0.118(6) 0.085(5) 0.071(5) -0.028(4) 0.022(4) -0.029(4)
    C20 0.101(4) 0.097(4) 0.096(5) -0.024(4) 0.005(4) -0.041(4)
    C21 0.089(4) 0.089(4) 0.066(3) -0.018(3) -0.024(3) -0.016(3)
    C22 0.143(7) 0.104(6) 0.130(6) -0.056(5) -0.011(6) -0.037(5)
    C19A 0.095(6) 0.092(6) 0.058(5) -0.026(5) 0.018(4) -0.030(5)
    C20A 0.117(6) 0.110(5) 0.063(4) -0.030(4) -0.006(4) -0.031(4)
    C21A 0.139(7) 0.145(7) 0.099(6) -0.068(6) 0.015(6) -0.042(5)
    C22A 0.197(11) 0.108(7) 0.121(8) 0.018(8) -0.002(9) 0.009(6)
_geom_special_details
;
All e.s.d.'s (except the e.s.d. in the dihedral angle between two l.s. planes)
are estimated using the full covariance matrix. The cell e.s.d.'s are taken
into account individually in the estimation of e.s.d.'s in distances, angles
and torsion angles; correlations between e.s.d.'s in cell parameters are only
used when they are defined by crystal symmetry. An approximate (isotropic)
treatment of cell e.s.d.'s is used for estimating e.s.d.'s involving l.s.
planes.
;
loop_
    _geom_bond_atom_site_label_1
    _geom_bond_atom_site_label_2
    _geom_bond_site_symmetry_2
    _geom_bond_distance
    _geom_bond_publ_flag
    S1 O1 . 1.4179(15) ?
    S1 O2 . 1.4329(14) ?
    S1 N1 . 1.6488(15) ?
    S1 C7 . 1.743(2) ?
    O3 C8 . 1.205(2) ?
    N1 C8 . 1.387(3) ?
    N1 H1 . 0.8600 ?
    C1 C4 . 1.512(4) ?
    C1 H1A . 0.9600 ?
    C1 H1B . 0.9600 ?
    C1 H1C . 0.9600 ?
    C2 C3 . 1.368(3) ?
    C2 C7 . 1.380(3) ?
    C2 H2 . 0.9300 ?
    C3 C4 . 1.377(3) ?
    C3 H3 . 0.9300 ?
    C4 C5 . 1.365(4) ?
    C5 C6 . 1.378(3) ?
    C5 H5 . 0.9300 ?
    C6 C7 . 1.371(3) ?
    C6 H6 . 0.9300 ?
    C8 C9 . 1.493(3) ?
    C9 C16 . 1.335(3) ?
    C9 C10 . 1.482(3) ?
    C10 C15 . 1.373(3) ?
    C10 C11 . 1.382(3) ?
    C11 C12 . 1.373(3) ?
    C11 H11 . 0.9300 ?
    C12 C13 . 1.358(4) ?
    C12 H12 . 0.9300 ?
    C13 C14 . 1.365(4) ?
    C13 H13 . 0.9300 ?
    C14 C15 . 1.384(3) ?
    C14 H14 . 0.9300 ?
    C15 H15 . 0.9300 ?
    C16 C17 . 1.424(3) ?
    C16 H16 . 0.9300 ?
    C17 C18 . 1.178(3) ?
    C18 C19 . 1.472(6) ?
    C18 C19A . 1.479(7) ?
    C19 C20 . 1.550(8) ?
    C19 H19A . 0.9700 ?
    C19 H19B . 0.9700 ?
    C20 C21 . 1.595(6) ?
    C20 H20A . 0.9700 ?
    C20 H20B . 0.9700 ?
    C21 C22 . 1.374(6) ?
    C21 H21A . 0.9700 ?
    C21 H21B . 0.9700 ?
    C22 H22A . 0.9600 ?
    C22 H22B . 0.9600 ?
    C22 H22C . 0.9600 ?
    C19A C20A . 1.567(9) ?
    C19A H19C . 0.9700 ?
    C19A H19D . 0.9700 ?
    C20A C21A . 1.570(8) ?
    C20A H20C . 0.9700 ?
    C20A H20D . 0.9700 ?
    C21A C22A . 1.321(8) ?
    C21A H21C . 0.9700 ?
    C21A H21D . 0.9700 ?
    C22A H22D . 0.9600 ?
    C22A H22E . 0.9600 ?
    C22A H22F . 0.9600 ?
loop_
    _geom_angle_atom_site_label_1
    _geom_angle_atom_site_label_2
    _geom_angle_atom_site_label_3
    _geom_angle_site_symmetry_1
    _geom_angle_site_symmetry_3
    _geom_angle
    _geom_angle_publ_flag
    O1 S1 O2 . . 118.88(10) ?
    O1 S1 N1 . . 109.36(9) ?
    O2 S1 N1 . . 103.78(8) ?
    O1 S1 C7 . . 109.46(9) ?
    O2 S1 C7 . . 109.04(9) ?
    N1 S1 C7 . . 105.40(9) ?
    C8 N1 S1 . . 123.31(13) ?
    C8 N1 H1 . . 118.3 ?
    S1 N1 H1 . . 118.3 ?
    C4 C1 H1A . . 109.5 ?
    C4 C1 H1B . . 109.5 ?
    H1A C1 H1B . . 109.5 ?
    C4 C1 H1C . . 109.5 ?
    H1A C1 H1C . . 109.5 ?
    H1B C1 H1C . . 109.5 ?
    C3 C2 C7 . . 119.2(2) ?
    C3 C2 H2 . . 120.4 ?
    C7 C2 H2 . . 120.4 ?
    C2 C3 C4 . . 121.6(3) ?
    C2 C3 H3 . . 119.2 ?
    C4 C3 H3 . . 119.2 ?
    C5 C4 C3 . . 118.0(2) ?
    C5 C4 C1 . . 121.8(3) ?
    C3 C4 C1 . . 120.2(3) ?
    C4 C5 C6 . . 121.8(2) ?
    C4 C5 H5 . . 119.1 ?
    C6 C5 H5 . . 119.1 ?
    C7 C6 C5 . . 119.1(2) ?
    C7 C6 H6 . . 120.5 ?
    C5 C6 H6 . . 120.5 ?
    C6 C7 C2 . . 120.2(2) ?
    C6 C7 S1 . . 120.43(17) ?
    C2 C7 S1 . . 119.29(16) ?
    O3 C8 N1 . . 121.30(18) ?
    O3 C8 C9 . . 124.1(2) ?
    N1 C8 C9 . . 114.59(17) ?
    C16 C9 C10 . . 122.48(18) ?
    C16 C9 C8 . . 116.03(19) ?
    C10 C9 C8 . . 121.45(17) ?
    C15 C10 C11 . . 118.2(2) ?
    C15 C10 C9 . . 121.44(19) ?
    C11 C10 C9 . . 120.4(2) ?
    C12 C11 C10 . . 120.7(3) ?
    C12 C11 H11 . . 119.6 ?
    C10 C11 H11 . . 119.6 ?
    C13 C12 C11 . . 120.5(3) ?
    C13 C12 H12 . . 119.8 ?
    C11 C12 H12 . . 119.8 ?
    C12 C13 C14 . . 119.8(2) ?
    C12 C13 H13 . . 120.1 ?
    C14 C13 H13 . . 120.1 ?
    C13 C14 C15 . . 120.0(3) ?
    C13 C14 H14 . . 120.0 ?
    C15 C14 H14 . . 120.0 ?
    C10 C15 C14 . . 120.8(2) ?
    C10 C15 H15 . . 119.6 ?
    C14 C15 H15 . . 119.6 ?
    C9 C16 C17 . . 123.9(2) ?
    C9 C16 H16 . . 118.1 ?
    C17 C16 H16 . . 118.1 ?
    C18 C17 C16 . . 178.4(3) ?
    C17 C18 C19 . . 175.8(7) ?
    C17 C18 C19A . . 170.7(8) ?
    C19 C18 C19A . . 12.7(12) ?
    C18 C19 C20 . . 108.9(6) ?
    C18 C19 H19A . . 109.9 ?
    C20 C19 H19A . . 109.9 ?
    C18 C19 H19B . . 109.9 ?
    C20 C19 H19B . . 109.9 ?
    H19A C19 H19B . . 108.3 ?
    C19 C20 C21 . . 114.3(9) ?
    C19 C20 H20A . . 108.7 ?
    C21 C20 H20A . . 108.7 ?
    C19 C20 H20B . . 108.7 ?
    C21 C20 H20B . . 108.7 ?
    H20A C20 H20B . . 107.6 ?
    C22 C21 C20 . . 113.8(6) ?
    C22 C21 H21A . . 108.8 ?
    C20 C21 H21A . . 108.8 ?
    C22 C21 H21B . . 108.8 ?
    C20 C21 H21B . . 108.8 ?
    H21A C21 H21B . . 107.7 ?
    C18 C19A C20A . . 110.9(8) ?
    C18 C19A H19C . . 109.5 ?
    C20A C19A H19C . . 109.5 ?
    C18 C19A H19D . . 109.5 ?
    C20A C19A H19D . . 109.5 ?
    H19C C19A H19D . . 108.0 ?
    C19A C20A C21A . . 97.2(11) ?
    C19A C20A H20C . . 112.3 ?
    C21A C20A H20C . . 112.3 ?
    C19A C20A H20D . . 112.3 ?
    C21A C20A H20D . . 112.3 ?
    H20C C20A H20D . . 109.9 ?
    C22A C21A C20A . . 135.1(11) ?
    C22A C21A H21C . . 103.4 ?
    C20A C21A H21C . . 103.4 ?
    C22A C21A H21D . . 103.4 ?
    C20A C21A H21D . . 103.4 ?
    H21C C21A H21D . . 105.2 ?
    C21A C22A H22D . . 109.5 ?
    C21A C22A H22E . . 109.5 ?
    H22D C22A H22E . . 109.5 ?
    C21A C22A H22F . . 109.5 ?
    H22D C22A H22F . . 109.5 ?
    H22E C22A H22F . . 109.5 ?
loop_
    _geom_hbond_atom_site_label_D
    _geom_hbond_atom_site_label_H
    _geom_hbond_atom_site_label_A
    _geom_hbond_site_symmetry_A
    _geom_hbond_distance_DH
    _geom_hbond_distance_HA
    _geom_hbond_distance_DA
    _geom_hbond_angle_DHA
    N1 H1 O2 2_665 0.86 2.32 2.947(2) 130
data_global
_journal_date_recd_electronic     2012-11-22
_journal_date_accepted     2012-11-26
_journal_name_full     'Acta Crystallographica, Section E'
_journal_year     2013
_journal_volume     69
_journal_issue      1
_journal_page_first     o78
_journal_page_last     o78
_journal_paper_category     QO
_journal_paper_doi     10.1107/S1600536812048489
_journal_coeditor_code     XU5655
_publ_contact_author_name     'xiangzhen meng'
_publ_contact_author_address
;
Department of Chemistry and Life Science Chaohu College, Chaohu,
 An Hui Province,
The People's Republic of China
;
_publ_contact_author_email     'wzys2012@126.com'
_publ_contact_author_fax     ?
_publ_contact_author_phone     ?
_publ_section_title
;
(<i>E</i>)-2-Phenyl-<i>N</i>-tosylnon-2-en-4-ynamide
;
loop_
    _publ_author_name
    _publ_author_address
    'Meng, Xiang-Zhen'
;
Department of Chemistry and Life Science
Chaohu College
Anhui Province
People's Republic of China
;
    'Wan, Xin-Jun'
;
Department of Chemistry and Life Science
Chaohu College
Anhui Province
People's Republic of China
;
