# Supplementary material for: (E)-2-Phenyl-N-tosyl­non-2-en-4-ynamide
Source: Acta Crystallogr Sect E Struct Rep Online. 2012 Dec 12;69(Pt 1):o78. doi: 10.1107/S1600536812048489 (PMC3588246; doi:10.1107/S1600536812048489)
Supplement: Supplementary file 2 [file e-69-00o78-Isup2.hkl]

# 
# h,k,l, Fc-squared, Fo-squared, sigma(Fo-squared) and status flag 
# 
data_I
_shelx_title ' x in P-1' 
_shelx_refln_list_code          4 
_shelx_F_calc_maximum      128.65 
_exptl_crystal_F_000       404.00 
_reflns_d_resolution_high  0.7800 
 
loop_ 
 _symmetry_equiv_pos_as_xyz 
 'x, y, z' 
 '-x, -y, -z' 
 
_cell_length_a     9.8186 
_cell_length_b     9.8201 
_cell_length_c    11.3352 
_cell_angle_alpha  81.470 
_cell_angle_beta   76.308 
_cell_angle_gamma  75.042 
 
_shelx_F_squared_multiplier     1.000 
 
loop_ 
 _refln_index_h 
 _refln_index_k 
 _refln_index_l 
 _refln_F_squared_calc 
 _refln_F_squared_meas 
 _refln_F_squared_sigma 
 _refln_observed_status 
   2   0   0       57.84       51.14      1.97 o 
   3   0   0      263.73      232.17      6.93 o 
   4   0   0      238.14      214.25      4.65 o 
   5   0   0      582.55      583.99      8.64 o 
   6   0   0      203.77      205.17      7.13 o 
   7   0   0        0.04        0.08      0.90 o 
   8   0   0        4.16        4.28      1.28 o 
   9   0   0        0.51       -0.98      2.00 o 
  10   0   0        5.91        6.90      2.33 o 
  11   0   0        3.31        3.60      3.26 o 
 -11   1   0        2.02        2.52      1.74 o 
 -10   1   0        0.06       -1.36      3.03 o 
  -9   1   0        2.97        3.53      1.56 o 
  -8   1   0       95.67       89.98      4.34 o 
  -7   1   0       38.85       39.07      3.38 o 
  -6   1   0       54.22       60.99      2.99 o 
  -5   1   0      164.12      167.21      4.45 o 
  -4   1   0      141.77      152.88      3.74 o 
  -3   1   0       31.71       38.74      1.49 o 
  -2   1   0      605.99      567.33      4.55 o 
  -1   1   0      866.72      884.86      8.11 o 
   2   1   0        0.45        2.14      1.26 o 
   3   1   0      835.65      820.42     14.47 o 
   4   1   0       10.53        9.12      1.90 o 
   5   1   0      754.06      789.32      9.04 o 
   6   1   0        3.78        3.38      1.34 o 
   7   1   0       39.24       42.14      2.91 o 
   8   1   0        8.94        9.19      1.65 o 
   9   1   0        0.65       -0.38      1.38 o 
  10   1   0        1.12        1.33      1.49 o 
  11   1   0        0.06        0.01      1.32 o 
  12   1   0        0.27       -0.88      3.85 o 
 -11   2   0        4.79        3.73      3.43 o 
 -10   2   0        2.02        2.48      1.99 o 
  -9   2   0        0.55       -0.42      1.40 o 
  -8   2   0       41.49       47.13      3.86 o 
  -7   2   0       10.17        4.00      2.62 o 
  -6   2   0        0.05        2.41      0.88 o 
  -5   2   0        8.86        9.31      0.92 o 
  -4   2   0       12.76       17.67      1.12 o 
  -3   2   0       38.23       40.37      1.54 o 
  -2   2   0      670.76      642.11      4.97 o 
  -1   2   0       13.73       10.46      0.54 o 
   0   2   0     4862.57     4774.88     11.03 o 
   1   2   0     2467.19     2478.75     25.52 o 
   2   2   0     3663.91     3515.17     16.09 o 
   3   2   0       41.68       51.91      3.17 o 
   4   2   0      824.78      841.66     15.04 o 
   5   2   0      822.14      855.97     12.93 o 
   6   2   0      393.90      383.20      8.17 o 
   7   2   0      120.24      115.90      4.78 o 
   8   2   0       47.84       56.01      4.36 o 
   9   2   0       14.40       19.86      2.94 o 
  10   2   0        3.55        3.13      1.56 o 
  11   2   0        0.01       -0.59      1.44 o 
  12   2   0        4.35        1.70      2.66 o 
 -10   3   0        0.81       -0.76      3.00 o 
  -9   3   0        9.60        4.25      1.80 o 
  -8   3   0      148.37      140.30      5.28 o 
  -7   3   0       20.77       16.11      1.81 o 
  -6   3   0       14.73       13.60      1.55 o 
  -5   3   0       45.76       38.88      1.94 o 
  -4   3   0       16.17       17.90      1.18 o 
  -3   3   0      789.95      852.32      6.87 o 
  -2   3   0     1140.72     1153.19      7.13 o 
  -1   3   0      136.24      135.38      1.93 o 
   0   3   0       23.04       25.57      0.72 o 
   1   3   0      272.76      229.44      3.49 o 
   2   3   0       10.65       11.89      1.85 o 
   3   3   0      607.56      644.85      6.82 o 
   4   3   0       48.37       46.29      2.63 o 
   5   3   0      114.18      134.19      5.08 o 
   6   3   0       90.56       76.44      5.83 o 
   7   3   0       66.41       65.84      4.67 o 
   8   3   0        0.52        1.68      1.83 o 
   9   3   0        0.03        3.32      1.76 o 
  10   3   0        1.78        2.18      2.48 o 
  11   3   0        0.81        0.79      3.67 o 
  12   3   0        5.81        9.42      2.60 o 
 -10   4   0        4.11        0.50      3.02 o 
  -9   4   0        0.10        3.93      2.67 o 
  -8   4   0       11.65       12.99      4.17 o 
  -7   4   0       19.71       17.61      2.07 o 
  -6   4   0       89.43       91.12      4.15 o 
  -5   4   0      264.04      250.04      7.04 o 
  -4   4   0      132.96      122.95      3.38 o 
  -3   4   0       95.24      106.61      2.46 o 
  -2   4   0        0.75       -0.03      0.47 o 
  -1   4   0       98.30      115.46      2.17 o 
   0   4   0      158.45      167.70      2.04 o 
   1   4   0      176.02      208.44      4.53 o 
   2   4   0      107.84      108.23      3.40 o 
   3   4   0       80.21       68.19      2.31 o 
   4   4   0      446.79      438.95      6.47 o 
   5   4   0       89.54       93.96      4.07 o 
   6   4   0      411.39      381.06      9.34 o 
   7   4   0       76.87       68.20      4.81 o 
   8   4   0      187.87      199.15      8.26 o 
   9   4   0      110.34      117.24      7.83 o 
  10   4   0       14.93       16.73      2.98 o 
  11   4   0        1.22        2.21      3.92 o 
  12   4   0        0.06       -1.83      1.83 o 
  -9   5   0        1.13        2.74      2.63 o 
  -8   5   0        8.56       12.57      4.26 o 
  -7   5   0        6.97        7.78      2.95 o 
  -6   5   0       47.82       48.35      4.93 o 
  -5   5   0       78.08       75.66      3.76 o 
  -4   5   0      112.51      100.30      3.30 o 
  -3   5   0      228.10      237.44      3.41 o 
  -2   5   0      458.99      456.02      7.22 o 
  -1   5   0      331.41      334.43      4.50 o 
   0   5   0       13.39       10.74      0.70 o 
   1   5   0       69.22       78.58      2.12 o 
   2   5   0       56.00       65.67      2.51 o 
   3   5   0       24.80       29.72      2.11 o 
   4   5   0       63.24       68.79      2.12 o 
   5   5   0       23.05       28.88      1.74 o 
   6   5   0        2.07        0.57      1.50 o 
   7   5   0       23.56       20.54      2.80 o 
   8   5   0       17.54       10.90      3.07 o 
   9   5   0       72.89       71.54      5.18 o 
  10   5   0       11.09       10.94      2.68 o 
  11   5   0        0.28        0.24      1.84 o 
  12   5   0        0.14       -0.22      1.76 o 
  -8   6   0        6.38        5.07      2.95 o 
  -7   6   0       11.69       13.62      4.52 o 
  -6   6   0       64.25       55.99      7.25 o 
  -5   6   0       81.74       83.45      3.81 o 
  -4   6   0       95.58       89.75      3.65 o 
  -3   6   0       42.07       41.24      1.31 o 
  -2   6   0       24.21       24.06      1.34 o 
  -1   6   0       19.22       18.74      1.17 o 
   0   6   0      147.57      124.18      3.16 o 
   1   6   0        4.71        3.81      0.70 o 
   2   6   0       61.90       64.88      3.73 o 
   3   6   0        8.08        4.15      0.97 o 
   4   6   0       33.92       40.52      2.40 o 
   5   6   0       48.40       46.15      2.00 o 
   6   6   0       69.78       76.79      3.16 o 
   7   6   0      188.47      179.58      5.55 o 
   8   6   0      136.72      143.12     11.41 o 
   9   6   0        9.00        7.51      1.63 o 
  10   6   0        6.86        2.62      1.62 o 
  11   6   0       17.81       19.55      5.33 o 
  -8   7   0        1.10        5.06      3.48 o 
  -7   7   0       12.09       12.14      4.10 o 
  -6   7   0       56.34       61.09      7.79 o 
  -5   7   0       38.14       33.00      5.41 o 
  -4   7   0      157.59      184.87      6.47 o 
  -3   7   0       79.78       79.51      1.82 o 
  -2   7   0       49.85       43.10      2.48 o 
  -1   7   0      304.11      284.93      5.65 o 
   0   7   0      447.92      435.95      7.00 o 
   1   7   0       61.17       56.23      2.65 o 
   2   7   0       17.86       21.27      2.02 o 
   3   7   0       85.03       74.51      3.32 o 
   4   7   0      173.61      175.36      4.65 o 
   5   7   0       98.77      109.35      4.44 o 
   6   7   0        1.89        0.61      0.63 o 
   7   7   0       48.69       42.15      2.44 o 
   8   7   0       14.33       14.89      1.98 o 
   9   7   0        3.66        7.34      3.76 o 
  10   7   0       16.37       21.19      5.11 o 
  11   7   0        7.16        6.28      3.67 o 
  -7   8   0        0.07        4.15      3.58 o 
  -6   8   0        0.12        1.26      2.23 o 
  -5   8   0        5.13        2.59      2.53 o 
  -4   8   0        9.72        9.76      3.57 o 
  -3   8   0        2.98        2.25      0.76 o 
  -2   8   0       39.11       35.50      2.05 o 
  -1   8   0      131.15      134.68      4.15 o 
   0   8   0      394.44      402.07      7.77 o 
   1   8   0        5.18        5.32      1.23 o 
   2   8   0        8.07        5.72      1.16 o 
   3   8   0        2.51        0.46      0.92 o 
   4   8   0       74.38       72.08      3.18 o 
   5   8   0       38.52       38.12      2.42 o 
   6   8   0        0.11       -0.89      1.00 o 
   7   8   0        5.10        5.30      1.50 o 
   8   8   0        6.84        3.58      2.05 o 
   9   8   0        0.96        0.07      2.83 o 
  10   8   0        0.06       -0.29      2.16 o 
  -6   9   0        4.14       -0.23      2.16 o 
  -5   9   0        1.88       -0.94      1.88 o 
  -4   9   0        4.89        7.29      2.79 o 
  -3   9   0        4.84        2.88      1.24 o 
  -2   9   0       68.25       82.70      4.55 o 
  -1   9   0      182.16      183.88      6.59 o 
   0   9   0      157.39      163.22      4.46 o 
   1   9   0       39.07       45.55      3.09 o 
   2   9   0       73.74       76.36      4.42 o 
   3   9   0      158.98      169.42      7.89 o 
   4   9   0      241.59      221.34      7.45 o 
   5   9   0      230.95      237.87     11.84 o 
   6   9   0        9.59       11.07      2.68 o 
   7   9   0        0.03        0.91      1.54 o 
   8   9   0        6.84       11.44      2.29 o 
   9   9   0        4.38        4.39      1.70 o 
  10   9   0        0.89       -2.03      3.04 o 
  -4  10   0        6.14       11.86      3.68 o 
  -3  10   0       16.60       20.35      4.27 o 
  -2  10   0       17.75       15.23      3.51 o 
  -1  10   0        1.80        1.73      0.95 o 
   0  10   0       51.20       40.11      5.12 o 
   1  10   0        3.84        1.86      1.44 o 
   2  10   0        1.65        2.17      1.32 o 
   3  10   0        0.00        0.76      1.55 o 
   4  10   0        0.03       -1.46      1.79 o 
   5  10   0        4.31        3.75      1.78 o 
   6  10   0        7.76        7.47      4.02 o 
   7  10   0        2.08       -0.81      1.56 o 
   8  10   0        7.18        9.99      2.62 o 
   9  10   0        0.01        2.86      2.37 o 
  -2  11   0        2.87       -0.77      2.15 o 
  -1  11   0        2.51       -0.90      2.44 o 
   0  11   0       15.20       16.02      2.65 o 
   1  11   0       11.45       13.69      2.58 o 
   2  11   0       33.32       36.01      4.06 o 
   3  11   0       38.80       38.62      8.06 o 
   4  11   0       47.14       50.30      6.66 o 
   5  11   0       55.25       48.42      6.87 o 
   6  11   0       22.26       22.98      3.84 o 
   7  11   0        4.37        4.77      2.04 o 
   8  11   0        0.54        2.34      3.01 o 
   0  12   0        5.61        4.96      3.41 o 
   1  12   0        0.07       -0.85      3.33 o 
   2  12   0        0.38       -0.14      6.03 o 
   3  12   0        0.86        4.56      2.07 o 
   4  12   0        0.33        0.27      2.05 o 
   5  12   0        3.03        5.58      2.74 o 
  -5 -12   1        0.18        0.47      2.82 o 
  -4 -12   1        2.28       -0.16      1.76 o 
  -3 -12   1        0.36        0.53      1.63 o 
  -2 -12   1        0.01       -1.60      1.60 o 
  -1 -12   1        5.30        4.01      2.38 o 
   0 -12   1        0.09       -3.71      3.71 o 
  -7 -11   1        4.61        6.56      2.49 o 
  -6 -11   1        2.00        4.99      2.27 o 
  -5 -11   1        8.67        9.87      3.54 o 
  -4 -11   1       11.15       14.76      4.13 o 
  -3 -11   1       20.79       23.94      3.54 o 
  -2 -11   1       40.06       48.17      4.87 o 
  -1 -11   1       50.14       66.46      6.44 o 
   0 -11   1       14.38       16.94      2.89 o 
   1 -11   1       13.76       15.41      4.44 o 
   2 -11   1       23.18       35.41      6.18 o 
  -8 -10   1        2.17        5.31      2.03 o 
  -7 -10   1        0.02        1.66      1.79 o 
  -6 -10   1        0.34        0.09      1.46 o 
  -5 -10   1        3.52        2.19      1.40 o 
  -4 -10   1        5.95        4.77      2.49 o 
  -3 -10   1       23.47       26.30      3.53 o 
  -2 -10   1       23.18       23.82      3.27 o 
  -1 -10   1       14.82       13.51      2.49 o 
   0 -10   1       10.17        9.65      2.10 o 
   1 -10   1       16.67       18.63      2.85 o 
   2 -10   1       33.76       35.47      3.41 o 
   3 -10   1        0.70       -1.23      1.80 o 
   4 -10   1        7.32        4.29      2.25 o 
  -9  -9   1        1.62        0.49      2.99 o 
  -8  -9   1        5.02        5.14      1.92 o 
  -7  -9   1        3.73        1.99      1.67 o 
  -6  -9   1        4.89        4.57      2.31 o 
  -5  -9   1        5.26       10.45      2.50 o 
  -4  -9   1       13.87       18.53      2.89 o 
  -3  -9   1       71.29       65.73      5.16 o 
  -2  -9   1       14.67       14.15      2.86 o 
  -1  -9   1        2.35        0.24      0.91 o 
   0  -9   1        2.10        3.53      0.98 o 
   1  -9   1       11.48       14.04      2.16 o 
   2  -9   1        0.08       -0.37      2.27 o 
   3  -9   1       11.02       11.52      2.08 o 
   4  -9   1        6.64        5.96      2.95 o 
   5  -9   1        3.70        5.71      2.80 o 
   6  -9   1        9.24       11.04      4.01 o 
 -10  -8   1        8.53        8.81      4.20 o 
  -9  -8   1        0.00       -3.19      3.33 o 
  -8  -8   1        2.17        2.62      2.61 o 
  -7  -8   1        0.06       -1.04      1.04 o 
  -6  -8   1        1.28       -1.13      1.13 o 
  -5  -8   1        0.60        0.67      0.95 o 
  -4  -8   1        1.43        2.01      1.02 o 
  -3  -8   1       91.57       93.52      5.64 o 
  -2  -8   1       91.91       80.06      4.11 o 
  -1  -8   1       82.64       85.59      4.13 o 
   0  -8   1       31.63       28.37      2.39 o 
   1  -8   1       10.24       12.05      1.40 o 
   2  -8   1       17.52       19.80      1.80 o 
   3  -8   1       63.54       65.03      6.94 o 
   4  -8   1       21.26       21.18      4.20 o 
   5  -8   1        0.31        0.62      1.88 o 
   6  -8   1        0.01        1.78      2.47 o 
   7  -8   1        0.10        4.67      3.47 o 
 -10  -7   1        0.40        0.25      2.68 o 
  -9  -7   1       16.64       14.03      4.63 o 
  -8  -7   1       11.43        4.72      6.66 o 
  -7  -7   1       79.15       74.60      3.20 o 
  -6  -7   1      135.41      128.96      4.35 o 
  -5  -7   1      102.50       93.38      4.14 o 
  -4  -7   1       22.50       18.43      1.50 o 
  -3  -7   1       56.30       69.52      2.13 o 
  -2  -7   1       14.81       16.97      1.98 o 
  -1  -7   1       19.67       19.25      1.44 o 
   0  -7   1        8.71        9.01      0.95 o 
   1  -7   1      173.52      166.16      4.81 o 
   2  -7   1        1.81        1.70      0.77 o 
   3  -7   1        3.93        1.49      0.88 o 
   4  -7   1        0.25       -0.31      0.49 o 
   5  -7   1       16.95       20.25      2.82 o 
   6  -7   1       42.88       53.14      7.37 o 
   7  -7   1        9.62        6.06      3.54 o 
   8  -7   1        4.89        7.60      4.16 o 
 -11  -6   1        5.22        4.40      3.80 o 
 -10  -6   1        0.65        0.58      1.34 o 
  -9  -6   1       25.38       30.31      5.06 o 
  -8  -6   1       61.98       72.54      8.26 o 
  -7  -6   1       71.71       76.73      3.78 o 
  -6  -6   1       45.96       43.20      2.69 o 
  -5  -6   1       38.93       38.09      1.78 o 
  -4  -6   1       69.07       72.27      1.91 o 
  -3  -6   1      108.32      101.73      2.98 o 
  -2  -6   1       40.99       40.05      1.60 o 
  -1  -6   1        5.97        8.33      0.89 o 
   0  -6   1       23.11       20.32      1.31 o 
   1  -6   1        5.25        4.88      0.70 o 
   2  -6   1       62.82       50.86      1.97 o 
   3  -6   1       45.61       37.09      1.81 o 
   4  -6   1       83.83       85.34      4.17 o 
   5  -6   1      113.26      105.50      3.77 o 
   6  -6   1       59.06       54.70      5.93 o 
   7  -6   1        7.26        8.05      3.35 o 
   8  -6   1       10.64       20.24      5.42 o 
   9  -6   1        6.27        1.23      3.28 o 
 -11  -5   1        0.22        0.13      1.71 o 
 -10  -5   1        4.14        2.74      1.70 o 
  -9  -5   1       19.40       17.29      2.94 o 
  -8  -5   1       39.65       44.28      4.08 o 
  -7  -5   1      445.51      469.29     21.75 o 
  -6  -5   1        0.09       -0.22      1.17 o 
  -5  -5   1       45.84       44.29      1.99 o 
  -4  -5   1        1.26        1.09      0.66 o 
  -3  -5   1        0.31        0.12      0.53 o 
  -2  -5   1      248.33      274.51      4.89 o 
  -1  -5   1      345.80      361.90      5.16 o 
   0  -5   1       95.93      111.92      2.35 o 
   1  -5   1       21.07       19.28      1.13 o 
   2  -5   1       84.67       80.87      2.29 o 
   3  -5   1      132.18      127.55      3.74 o 
   4  -5   1        5.30        7.48      0.87 o 
   5  -5   1        0.41        0.66      0.86 o 
   6  -5   1        5.71        4.99      1.20 o 
   7  -5   1        5.79        4.93      1.92 o 
   8  -5   1        1.10        1.17      2.06 o 
   9  -5   1        0.03       -3.11      3.12 o 
 -11  -4   1        2.51        1.29      1.66 o 
 -10  -4   1        5.97       10.69      2.54 o 
  -9  -4   1       11.15        8.06      2.14 o 
  -8  -4   1      301.97      328.28     10.60 o 
  -7  -4   1      928.44      945.04     28.24 o 
  -6  -4   1      173.33      174.43      6.50 o 
  -5  -4   1      287.94      268.65      7.69 o 
  -4  -4   1      112.15       90.14      3.48 o 
  -3  -4   1       27.78       30.52      1.86 o 
  -2  -4   1     2284.70     2272.94     22.17 o 
  -1  -4   1        3.86        3.71      0.53 o 
   0  -4   1       81.37      114.35      2.16 o 
   1  -4   1       77.34       82.07      1.88 o 
   2  -4   1      460.81      482.26      5.26 o 
   3  -4   1        0.03        1.77      0.55 o 
   4  -4   1        8.83        6.40      0.74 o 
   5  -4   1      216.60      210.36      5.41 o 
   6  -4   1      288.16      279.62      6.81 o 
   7  -4   1      192.36      186.97      6.64 o 
   8  -4   1       41.75       42.52      3.57 o 
   9  -4   1        3.41        0.14      3.05 o 
  10  -4   1        5.32       -1.75      2.89 o 
 -11  -3   1        1.21       -2.01      2.01 o 
 -10  -3   1        0.22        0.04      1.35 o 
  -9  -3   1        3.63        1.96      3.80 o 
  -8  -3   1       18.57       17.69      2.83 o 
  -7  -3   1       38.12       35.84      3.43 o 
  -6  -3   1       35.86       37.38      4.18 o 
  -5  -3   1       36.71       46.69      2.81 o 
  -4  -3   1      351.73      326.65     11.31 o 
  -3  -3   1       38.81       35.43      2.45 o 
  -2  -3   1        5.97        7.93      0.75 o 
  -1  -3   1      122.58      127.36      2.22 o 
   0  -3   1      208.88      213.33      3.14 o 
   1  -3   1       76.68       76.78      1.69 o 
   2  -3   1      119.41      125.65      2.53 o 
   3  -3   1      292.97      306.10      3.86 o 
   4  -3   1       66.12       64.74      2.17 o 
   5  -3   1        0.45        0.50      0.59 o 
   6  -3   1      160.48      159.83      5.54 o 
   7  -3   1      104.77      101.60      4.31 o 
   8  -3   1        7.54        3.10      1.37 o 
   9  -3   1        0.05       -1.18      2.16 o 
  10  -3   1        1.29        0.69      2.91 o 
 -11  -2   1        2.72        2.32      1.55 o 
 -10  -2   1       39.67       43.32      4.68 o 
  -9  -2   1       36.61       37.75      4.58 o 
  -8  -2   1       24.37       17.86      2.72 o 
  -7  -2   1        8.86        7.75      1.44 o 
  -6  -2   1      364.37      366.26      8.11 o 
  -5  -2   1      261.45      256.35      6.09 o 
  -4  -2   1       50.68       39.06      2.77 o 
  -3  -2   1     1380.15     1355.04     14.09 o 
  -2  -2   1       36.06       28.89      1.80 o 
  -1  -2   1      107.35      135.82      2.80 o 
   0  -2   1     3970.53     3881.14     12.59 o 
   1  -2   1     1411.02     1291.77      9.79 o 
   2  -2   1     1119.62     1100.29      9.65 o 
   3  -2   1       62.00       82.01      2.63 o 
   4  -2   1        0.12       -0.10      0.61 o 
   5  -2   1       66.85       66.06      2.63 o 
   6  -2   1       50.40       62.00      2.96 o 
   7  -2   1       74.82       65.55      3.52 o 
   8  -2   1        3.43        4.65      1.18 o 
   9  -2   1       10.21        5.62      1.86 o 
  10  -2   1       12.86       13.63      2.59 o 
  11  -2   1        8.39       10.35      4.12 o 
 -11  -1   1        0.40       -1.59      1.85 o 
 -10  -1   1       17.67       16.80      2.97 o 
  -9  -1   1        2.93        4.43      1.81 o 
  -8  -1   1        0.36       -0.89      1.44 o 
  -7  -1   1       74.05       77.37      3.87 o 
  -6  -1   1      209.30      212.44      6.09 o 
  -5  -1   1        0.03       -0.94      0.94 o 
  -4  -1   1      412.92      427.68      7.00 o 
  -3  -1   1      196.76      194.09      5.12 o 
  -2  -1   1        0.02        1.28      0.75 o 
  -1  -1   1     2648.55     2643.88     17.97 o 
   0  -1   1     1086.02     1172.00     10.20 o 
   1  -1   1     4347.25     4141.51     91.89 o 
   2  -1   1        0.18        1.52      0.75 o 
   3  -1   1       57.80       59.79      1.88 o 
   4  -1   1        0.01        0.68      0.66 o 
   5  -1   1      117.56      101.43      3.59 o 
   6  -1   1       47.45       48.39      3.18 o 
   7  -1   1       36.84       39.35      3.42 o 
   8  -1   1       86.27       83.08      4.27 o 
   9  -1   1       13.58       12.93      2.43 o 
  10  -1   1        0.74       -1.03      1.45 o 
  11  -1   1        1.56        2.76      1.49 o 
 -11   0   1        5.75        3.98      1.96 o 
 -10   0   1        7.60        7.68      2.22 o 
  -9   0   1        2.73        3.92      2.63 o 
  -8   0   1        3.70        3.70      1.26 o 
  -7   0   1       36.55       34.77      2.69 o 
  -6   0   1        7.87        7.02      1.39 o 
  -5   0   1       46.00       51.12      2.83 o 
  -4   0   1      321.10      323.91      6.89 o 
  -3   0   1      854.42      846.23      8.30 o 
  -2   0   1      480.36      505.18      6.69 o 
   2   0   1    13460.83    12627.53    320.51 o 
   3   0   1        5.76       15.96      2.79 o 
   4   0   1       88.19      103.85      3.26 o 
   5   0   1       17.92       23.07      1.75 o 
   6   0   1       10.48       12.03      1.88 o 
   7   0   1       27.42       22.25      2.13 o 
   8   0   1       27.90       25.72      2.51 o 
   9   0   1        5.28        4.08      1.82 o 
  10   0   1        5.44        6.44      3.25 o 
  11   0   1        4.90        7.51      2.43 o 
  12   0   1        3.88        5.63      3.46 o 
 -11   1   1        2.96        2.03      3.60 o 
 -10   1   1        1.64        0.71      3.38 o 
  -9   1   1       23.43       27.03      3.33 o 
  -8   1   1       12.56        8.74      1.50 o 
  -7   1   1        2.06        1.23      1.29 o 
  -6   1   1        3.36        2.15      0.72 o 
  -5   1   1       26.97       29.19      1.90 o 
  -4   1   1      150.51      160.74      3.88 o 
  -3   1   1      297.26      327.10      7.42 o 
  -2   1   1      593.16      623.53      5.15 o 
  -1   1   1      523.81      523.69      9.04 o 
   1   1   1      233.46      218.93      3.92 o 
   2   1   1     2924.18     2824.71     15.65 o 
   3   1   1        6.33        5.67      1.05 o 
   4   1   1      406.98      372.73      7.60 o 
   5   1   1      414.52      407.16      6.31 o 
   6   1   1      154.49      174.13      6.45 o 
   7   1   1       18.41       16.14      1.85 o 
   8   1   1        3.26        2.83      1.08 o 
   9   1   1        0.90       -0.10      1.49 o 
  10   1   1        5.21        2.05      2.69 o 
  11   1   1        1.70       -0.06      1.55 o 
  12   1   1        2.66        2.54      1.86 o 
 -10   2   1        2.11        3.48      3.53 o 
  -9   2   1        7.39        5.99      2.30 o 
  -8   2   1       44.16       44.07      3.85 o 
  -7   2   1       77.60       81.56      6.38 o 
  -6   2   1       27.81       28.60      1.87 o 
  -5   2   1       78.83       90.80      3.10 o 
  -4   2   1      151.66      148.65      3.40 o 
  -3   2   1      502.92      474.19      4.63 o 
  -2   2   1      213.09      227.08      3.57 o 
  -1   2   1        4.25        4.04      1.18 o 
   0   2   1     4211.23     4289.79     28.90 o 
   1   2   1      144.24      153.53      4.24 o 
   2   2   1      123.80      115.53      1.91 o 
   3   2   1      570.61      542.20      5.95 o 
   4   2   1       22.11       29.83      1.72 o 
   5   2   1       28.50       34.94      2.14 o 
   6   2   1      483.31      517.89     11.41 o 
   7   2   1        5.58        4.43      1.21 o 
   8   2   1       60.48       60.68      4.65 o 
   9   2   1      137.18      122.60      6.88 o 
  10   2   1       22.81       26.69      5.18 o 
  11   2   1        0.12       -1.14      1.87 o 
  12   2   1        1.65        4.92      2.30 o 
 -10   3   1        1.38        8.04      3.62 o 
  -9   3   1        6.90        9.47      4.18 o 
  -8   3   1       55.09       56.93      3.33 o 
  -7   3   1       42.87       46.11      2.58 o 
  -6   3   1      169.47      171.00      4.72 o 
  -5   3   1       80.39       77.87      2.61 o 
  -4   3   1        1.96        1.04      0.41 o 
  -3   3   1        1.78        2.76      0.55 o 
  -2   3   1      157.22      141.95      2.66 o 
  -1   3   1      138.78      160.22      2.14 o 
   0   3   1      403.86      371.82      3.12 o 
   1   3   1     1312.41     1330.28      9.45 o 
   2   3   1       12.81        6.78      0.90 o 
   3   3   1      205.14      221.25      3.09 o 
   4   3   1      215.69      226.76      4.33 o 
   5   3   1       67.42       63.03      3.39 o 
   6   3   1      218.69      214.23      9.22 o 
   7   3   1       43.46       38.73      3.70 o 
   8   3   1       33.37       31.10      3.33 o 
   9   3   1      148.78      153.99      7.73 o 
  10   3   1        7.08       10.06      2.57 o 
  11   3   1        4.54        5.42      2.10 o 
  12   3   1        3.37        7.85      2.74 o 
  -9   4   1        2.08        3.43      3.50 o 
  -8   4   1       23.79       24.20      5.40 o 
  -7   4   1       53.87       53.39      3.23 o 
  -6   4   1       12.20       11.65      1.18 o 
  -5   4   1       28.06       26.71      1.38 o 
  -4   4   1       55.97       50.05      2.50 o 
  -3   4   1      336.63      337.74      5.59 o 
  -2   4   1      511.78      500.89      6.04 o 
  -1   4   1       95.03       88.23      1.57 o 
   0   4   1      119.52      132.08      2.19 o 
   1   4   1       78.60       76.27      1.84 o 
   2   4   1        5.74        6.00      1.03 o 
   3   4   1      196.39      224.27      5.24 o 
   4   4   1       79.08       88.07      2.79 o 
   5   4   1      199.63      187.62      5.54 o 
   6   4   1        4.88        2.08      0.99 o 
   7   4   1      107.08       96.98      8.36 o 
   8   4   1       67.43       62.63      4.49 o 
   9   4   1       17.44       17.89      2.77 o 
  10   4   1       10.62        7.77      2.26 o 
  11   4   1        5.42        2.20      1.83 o 
  12   4   1        1.67       -1.03      3.01 o 
  -9   5   1       20.51       15.90      4.30 o 
  -8   5   1       13.23       14.37      4.39 o 
  -7   5   1       41.51       40.35      6.62 o 
  -6   5   1      147.21      162.45     11.60 o 
  -5   5   1      106.06       99.59      3.86 o 
  -4   5   1      242.01      241.87      5.42 o 
  -3   5   1      635.17      667.66      9.37 o 
  -2   5   1      493.22      483.11      5.63 o 
  -1   5   1      145.09      136.14      2.56 o 
   0   5   1      241.41      231.30      5.09 o 
   1   5   1      563.90      547.27      5.33 o 
   2   5   1      178.96      209.45      5.94 o 
   3   5   1     1077.75     1238.19     17.52 o 
   4   5   1        4.39        6.95      1.31 o 
   5   5   1      212.72      222.08      4.48 o 
   6   5   1      382.40      368.94      7.33 o 
   7   5   1      134.17      125.45      5.68 o 
   8   5   1        0.34       -3.49      3.49 o 
   9   5   1        0.83        2.14      1.96 o 
  10   5   1       82.57       87.77      6.12 o 
  11   5   1       56.26       64.60      5.60 o 
  12   5   1        4.60        7.02      2.38 o 
  -8   6   1        0.63       -4.72      4.72 o 
  -7   6   1        0.81       -2.17      2.48 o 
  -6   6   1        4.55       10.15      4.09 o 
  -5   6   1       31.30       29.91      5.04 o 
  -4   6   1        0.61        0.09      1.32 o 
  -3   6   1        0.61        1.39      1.29 o 
  -2   6   1        8.65       11.90      1.37 o 
  -1   6   1       24.24       27.51      1.25 o 
   0   6   1        0.29        0.24      0.40 o 
   1   6   1       43.57       39.73      1.79 o 
   2   6   1        8.99       11.39      1.38 o 
   3   6   1       65.72       61.40      2.78 o 
   4   6   1       16.83       24.03      2.14 o 
   5   6   1        3.02        2.90      1.18 o 
   6   6   1        5.56        3.50      1.29 o 
   7   6   1        5.87        7.15      1.44 o 
   8   6   1        3.52        8.15      3.37 o 
   9   6   1        6.61        6.62      1.81 o 
  10   6   1        8.51        8.69      2.19 o 
  11   6   1        8.62        8.87      2.46 o 
  -8   7   1        0.86       -1.37      3.02 o 
  -7   7   1       15.20       15.23      4.43 o 
  -6   7   1       16.44       15.51      4.39 o 
  -5   7   1       43.19       53.06      6.87 o 
  -4   7   1       49.39       49.01      3.77 o 
  -3   7   1       77.92       78.84      7.19 o 
  -2   7   1      240.59      244.85      6.38 o 
  -1   7   1      395.91      406.15      6.09 o 
   0   7   1       73.29       69.16      2.49 o 
   1   7   1        0.03       -0.14      0.42 o 
   2   7   1       38.78       32.33      2.32 o 
   3   7   1        0.40        0.81      0.73 o 
   4   7   1       32.40       38.50      2.51 o 
   5   7   1       56.95       55.00      4.42 o 
   6   7   1       81.65       85.15      7.94 o 
   7   7   1       27.98       29.44      2.27 o 
   8   7   1       19.69       15.33      2.00 o 
   9   7   1        3.70        5.16      2.83 o 
  10   7   1       14.30       12.71      4.58 o 
  11   7   1        3.36        4.11      2.95 o 
  -7   8   1        2.76        1.99      2.75 o 
  -6   8   1        3.02        0.93      2.52 o 
  -5   8   1        4.89        2.92      2.28 o 
  -4   8   1        2.46        0.76      2.03 o 
  -3   8   1        0.00       -0.58      1.70 o 
  -2   8   1      247.25      259.29      6.98 o 
  -1   8   1        5.69        5.49      0.95 o 
   0   8   1      386.88      362.46      8.56 o 
   1   8   1      328.93      305.31      5.48 o 
   2   8   1       36.04       30.86      1.63 o 
   3   8   1        6.50        3.95      1.00 o 
   4   8   1       31.59       27.28      2.74 o 
   5   8   1        0.03       -0.31      1.55 o 
   6   8   1       50.96       38.40      4.05 o 
   7   8   1        8.01        7.03      2.00 o 
   8   8   1        3.21        0.52      2.98 o 
   9   8   1       10.40        8.63      3.58 o 
  10   8   1        3.74        2.52      3.45 o 
  -6   9   1       11.41       10.92      4.11 o 
  -5   9   1        3.92        2.46      2.12 o 
  -4   9   1        0.75       -0.32      1.64 o 
  -3   9   1        2.15        3.52      1.87 o 
  -2   9   1        0.20        0.79      0.93 o 
  -1   9   1      111.39      115.56      4.94 o 
   0   9   1      250.28      249.77      5.28 o 
   1   9   1       70.69       73.11      2.72 o 
   2   9   1       91.45       98.19      5.25 o 
   3   9   1       38.21       38.68      3.85 o 
   4   9   1      129.14      131.55      5.93 o 
   5   9   1      184.08      185.72      7.07 o 
   6   9   1       81.00       72.92      5.74 o 
   7   9   1       15.74       14.07      3.62 o 
   8   9   1        0.98       -0.96      1.40 o 
   9   9   1        3.74        2.97      2.64 o 
  10   9   1        0.78       -2.08      3.33 o 
  -4  10   1        2.48        8.69      3.09 o 
  -3  10   1        4.00        9.21      2.99 o 
  -2  10   1        8.15        8.23      2.32 o 
  -1  10   1        7.04        6.53      1.58 o 
   0  10   1        0.19       -0.69      0.76 o 
   1  10   1       30.92       28.14      3.17 o 
   2  10   1        1.57        1.06      1.21 o 
   3  10   1       11.81        9.53      2.18 o 
   4  10   1       20.29       15.64      4.63 o 
   5  10   1        4.33        4.54      1.58 o 
   6  10   1        0.04        2.16      1.32 o 
   7  10   1        0.30       -0.13      1.23 o 
   8  10   1        0.50        2.46      1.51 o 
   9  10   1        0.52        1.58      1.60 o 
  -2  11   1        8.05        8.35      3.54 o 
  -1  11   1        6.41        3.18      2.97 o 
   0  11   1        4.66       10.08      4.21 o 
   1  11   1       39.13       41.59      4.13 o 
   2  11   1       21.61       19.79      3.04 o 
   3  11   1        1.34        2.97      1.89 o 
   4  11   1       32.10       34.22      7.78 o 
   5  11   1       36.17       25.61      4.82 o 
   6  11   1       21.44       16.39      3.09 o 
   7  11   1       19.72       20.79      3.67 o 
   8  11   1       13.28       22.85      3.89 o 
   0  12   1       14.29       21.47      5.56 o 
   1  12   1       15.59       20.30      5.68 o 
   2  12   1        5.04        3.72      3.22 o 
   3  12   1        1.62        2.20      1.91 o 
   4  12   1       19.11       17.21      5.23 o 
   5  12   1       11.72       22.59      5.01 o 
   6  12   1       11.04       15.29      4.16 o 
  -3 -12   2        5.06        3.91      5.25 o 
  -2 -12   2        0.65        1.65      1.50 o 
  -6 -11   2        1.99        2.73      2.62 o 
  -5 -11   2        0.15       -0.81      2.52 o 
  -4 -11   2        2.07        0.35      2.14 o 
  -3 -11   2        1.27        1.00      2.30 o 
  -2 -11   2        3.80        3.29      1.49 o 
  -1 -11   2       15.01       23.05      3.48 o 
   0 -11   2       13.75       16.59      2.90 o 
   1 -11   2       15.93       16.79      2.95 o 
   2 -11   2       21.79       27.46      6.07 o 
  -8 -10   2        0.72       -1.92      2.04 o 
  -7 -10   2        9.13       12.07      2.83 o 
  -6 -10   2       17.75       17.74      3.25 o 
  -5 -10   2        1.99       -0.50      1.44 o 
  -4 -10   2        0.82        1.96      2.29 o 
  -3 -10   2       25.83       24.70      3.35 o 
  -2 -10   2       48.82       56.99      4.91 o 
  -1 -10   2       55.72       58.67      5.02 o 
   0 -10   2       20.29       21.05      3.11 o 
   1 -10   2        6.13        6.78      1.87 o 
   2 -10   2        4.85        1.98      1.77 o 
   3 -10   2       13.72       18.04      4.11 o 
   4 -10   2        7.32        3.20      2.17 o 
  -9  -9   2       11.82       21.26      3.92 o 
  -8  -9   2        3.91        4.33      1.83 o 
  -7  -9   2        2.03        1.77      1.39 o 
  -6  -9   2       22.79       15.24      2.86 o 
  -5  -9   2       43.61       39.04      6.20 o 
  -4  -9   2        3.19        3.89      2.24 o 
  -3  -9   2        6.35        5.90      1.87 o 
  -2  -9   2        2.48        2.50      1.63 o 
  -1  -9   2        1.07       -0.15      1.25 o 
   0  -9   2        5.84        5.52      1.34 o 
   1  -9   2        0.60        0.37      2.06 o 
   2  -9   2        0.68        0.33      1.51 o 
   3  -9   2        0.57       -0.76      1.24 o 
   4  -9   2        0.28        0.18      1.11 o 
   5  -9   2       13.56       11.00      3.64 o 
   6  -9   2       14.81       20.61      5.02 o 
  -9  -8   2       15.48       19.96      5.09 o 
  -8  -8   2        4.00        6.06      3.52 o 
  -7  -8   2       15.41       15.03      2.98 o 
  -6  -8   2       92.34       87.35      4.41 o 
  -5  -8   2       30.15       33.59      2.51 o 
  -4  -8   2        5.26        4.03      3.62 o 
  -3  -8   2       29.05       31.34      3.24 o 
  -2  -8   2      142.45      139.12      4.03 o 
  -1  -8   2      646.66      650.04      8.72 o 
   0  -8   2      474.22      455.88      7.72 o 
   1  -8   2       23.32       23.54      1.81 o 
   2  -8   2        1.02        0.46      0.65 o 
   3  -8   2        9.55        8.59      1.35 o 
   4  -8   2       24.82       29.41      2.35 o 
   5  -8   2       50.64       56.41      7.36 o 
   6  -8   2       11.85       15.90      4.93 o 
   7  -8   2        2.34        0.87      3.10 o 
 -10  -7   2        1.33        1.07      2.39 o 
  -9  -7   2       27.36       24.76      5.61 o 
  -8  -7   2        0.62        0.14      2.46 o 
  -7  -7   2       28.81       26.31      2.29 o 
  -6  -7   2       33.99       33.21      2.28 o 
  -5  -7   2       62.85       56.83      2.19 o 
  -4  -7   2       34.66       33.93      1.58 o 
  -3  -7   2        9.36        5.51      1.00 o 
  -2  -7   2        2.44        2.24      0.96 o 
  -1  -7   2       91.91       83.59      3.01 o 
   0  -7   2       10.36        8.15      1.13 o 
   1  -7   2       18.51       12.89      1.16 o 
   2  -7   2       39.36       36.67      2.17 o 
   3  -7   2        4.44        3.73      0.92 o 
   4  -7   2       29.77       24.70      1.57 o 
   5  -7   2       15.80       12.05      1.97 o 
   6  -7   2        2.08        1.10      3.08 o 
   7  -7   2        3.01       -2.78      3.74 o 
   8  -7   2        0.19        2.25      2.68 o 
 -11  -6   2        0.03       -1.46      3.19 o 
 -10  -6   2        0.19       -2.44      2.44 o 
  -9  -6   2       10.01       10.35      2.87 o 
  -8  -6   2       59.35       62.78      5.18 o 
  -7  -6   2       85.05       91.10      5.87 o 
  -6  -6   2        9.48        9.22      1.42 o 
  -5  -6   2      109.95      112.60      3.93 o 
  -4  -6   2        0.67       -0.31      0.67 o 
  -3  -6   2       24.77       27.54      1.65 o 
  -2  -6   2      310.72      305.05     10.37 o 
  -1  -6   2      651.87      658.30      8.51 o 
   0  -6   2      266.35      254.11      5.11 o 
   1  -6   2        1.55        0.21      0.62 o 
   2  -6   2        4.87        4.00      0.72 o 
   3  -6   2       92.97       93.64      3.28 o 
   4  -6   2       60.42       55.54      2.54 o 
   5  -6   2       61.62       59.90      2.74 o 
   6  -6   2       36.84       38.27      3.08 o 
   7  -6   2       14.38       18.50      4.67 o 
   8  -6   2        4.14        3.84      2.82 o 
   9  -6   2        3.06        4.71      3.78 o 
 -11  -5   2        4.48        3.23      2.11 o 
 -10  -5   2        4.40        5.59      2.70 o 
  -9  -5   2       39.70       38.33      4.08 o 
  -8  -5   2       92.54       96.50      6.74 o 
  -7  -5   2       40.39       35.15      6.07 o 
  -6  -5   2      237.05      225.75      7.93 o 
  -5  -5   2       51.14       42.88      2.81 o 
  -4  -5   2      121.74      128.09      3.82 o 
  -3  -5   2      242.50      266.00      4.93 o 
  -2  -5   2       27.89       33.63      1.71 o 
  -1  -5   2       98.81      100.98      2.63 o 
   0  -5   2      107.81      117.84      3.72 o 
   1  -5   2       89.35       97.59      3.09 o 
   2  -5   2       74.79       94.71      3.01 o 
   3  -5   2        3.56        7.39      1.39 o 
   4  -5   2        3.98        3.34      0.76 o 
   5  -5   2        6.37        5.80      1.24 o 
   6  -5   2        6.02        2.76      0.86 o 
   7  -5   2       10.72        8.16      1.75 o 
   8  -5   2        2.88        4.10      3.06 o 
   9  -5   2        0.00        1.73      2.70 o 
 -11  -4   2        2.78        3.07      2.03 o 
 -10  -4   2        0.73        1.65      2.86 o 
  -9  -4   2        3.71        3.50      1.90 o 
  -8  -4   2       40.88       46.83      6.72 o 
  -7  -4   2       11.62       10.40      2.01 o 
  -6  -4   2      178.40      176.37      7.32 o 
  -5  -4   2      269.10      245.18      8.05 o 
  -4  -4   2      111.75      111.43      4.32 o 
  -3  -4   2       42.93       38.14      2.09 o 
  -2  -4   2       14.72       20.18      1.42 o 
  -1  -4   2        0.75        2.09      0.58 o 
   0  -4   2      157.78      182.66      3.72 o 
   1  -4   2      241.98      243.74      4.40 o 
   2  -4   2      534.54      555.85      5.90 o 
   3  -4   2      314.25      304.41      4.90 o 
   4  -4   2      275.45      283.97      5.71 o 
   5  -4   2      113.19      126.65      4.48 o 
   6  -4   2       39.88       42.05      3.11 o 
   7  -4   2      140.65      134.21      5.10 o 
   8  -4   2       35.02       31.27      3.17 o 
   9  -4   2        9.63       13.18      4.32 o 
  10  -4   2        3.08       -1.84      2.79 o 
 -11  -3   2        0.20       -0.14      2.60 o 
 -10  -3   2        1.31        4.89      2.36 o 
  -9  -3   2        0.96        1.56      1.49 o 
  -8  -3   2        2.76        3.43      1.48 o 
  -7  -3   2       40.50       40.46      3.75 o 
  -6  -3   2      130.50      143.83      5.37 o 
  -5  -3   2      237.22      235.16      7.70 o 
  -4  -3   2      129.61      133.44      5.27 o 
  -3  -3   2     1904.60     2029.09     43.16 o 
  -2  -3   2        6.40        3.08      0.60 o 
  -1  -3   2      481.58      478.87      8.44 o 
   0  -3   2        0.46        1.89      0.80 o 
   1  -3   2      112.87      114.93      2.78 o 
   2  -3   2      855.65      888.22      8.43 o 
   3  -3   2      126.52      137.46      3.58 o 
   4  -3   2        0.22        0.06      0.64 o 
   5  -3   2        4.77        5.76      1.19 o 
   6  -3   2        0.50        0.23      0.85 o 
   7  -3   2       11.05       10.75      1.64 o 
   8  -3   2        0.74        2.20      2.02 o 
   9  -3   2       18.79       16.59      2.72 o 
  10  -3   2        4.60        5.05      4.16 o 
 -11  -2   2        0.64       -2.12      2.38 o 
 -10  -2   2       13.86       20.82      3.38 o 
  -9  -2   2       42.32       47.86      4.55 o 
  -8  -2   2       67.63       69.53      5.21 o 
  -7  -2   2       44.51       40.95      3.09 o 
  -6  -2   2       97.14       92.31      3.58 o 
  -5  -2   2        1.23        1.17      1.13 o 
  -4  -2   2       37.74       35.67      2.72 o 
  -3  -2   2       62.05       71.99      3.36 o 
  -2  -2   2       11.71        3.67      0.72 o 
  -1  -2   2      833.82      812.76      6.52 o 
   0  -2   2      598.50      653.69      7.93 o 
   1  -2   2     1082.51     1090.75      9.99 o 
   2  -2   2     3397.30     3393.75     75.10 o 
   3  -2   2      970.54      866.12      8.21 o 
   4  -2   2      291.43      272.68      5.80 o 
   5  -2   2      156.43      143.88     10.05 o 
   6  -2   2       79.97       73.46      4.13 o 
   7  -2   2      454.26      463.38      9.48 o 
   8  -2   2       78.96       73.76      5.09 o 
   9  -2   2        0.03        1.15      1.17 o 
  10  -2   2        1.80        4.68      1.93 o 
  11  -2   2        4.86        6.93      3.74 o 
 -11  -1   2        0.28       -1.99      2.86 o 
 -10  -1   2        0.09        0.87      1.60 o 
  -9  -1   2        9.05        8.56      3.61 o 
  -8  -1   2       10.47        5.91      2.03 o 
  -7  -1   2      101.80      102.19      5.92 o 
  -6  -1   2      162.06      170.35      4.81 o 
  -5  -1   2      179.46      173.09      6.32 o 
  -4  -1   2      615.23      666.96      9.12 o 
  -3  -1   2      745.05      728.56     15.45 o 
  -2  -1   2       48.47       45.16      3.12 o 
  -1  -1   2     8897.04     9585.04     50.54 o 
   0  -1   2       15.98       30.39      2.22 o 
   1  -1   2     5610.74     5535.43    119.06 o 
   2  -1   2     3338.52     3219.65     45.23 o 
   3  -1   2       15.63       12.91      1.44 o 
   4  -1   2       94.69       93.49      3.34 o 
   5  -1   2        7.07        5.40      1.02 o 
   6  -1   2       17.46       22.72      2.07 o 
   7  -1   2       91.99       85.42      3.51 o 
   8  -1   2        0.33       -0.20      0.99 o 
   9  -1   2        1.63        1.71      1.93 o 
  10  -1   2        0.45        2.95      1.81 o 
  11  -1   2        0.36        3.58      1.74 o 
 -11   0   2        5.93        5.55      3.48 o 
 -10   0   2       16.62       17.42      5.22 o 
  -9   0   2        6.28        7.51      2.17 o 
  -8   0   2        8.91        7.65      1.58 o 
  -7   0   2        4.13        3.90      1.58 o 
  -6   0   2       66.39       65.50      3.54 o 
  -5   0   2      110.97      117.45      4.03 o 
  -4   0   2       93.11       97.71      3.35 o 
  -3   0   2      179.00      153.91      4.72 o 
  -2   0   2       17.87       19.94      1.57 o 
  -1   0   2      208.16      215.50      5.37 o 
   1   0   2      619.36      624.77     10.03 o 
   2   0   2     2190.23     2172.17     31.38 o 
   3   0   2     2190.62     2204.48     17.72 o 
   4   0   2       15.16       13.60      1.37 o 
   5   0   2       75.16       87.16      3.63 o 
   6   0   2        0.97        0.41      1.02 o 
   7   0   2        2.53        1.74      0.93 o 
   8   0   2        9.41       10.11      2.33 o 
   9   0   2       13.79       13.81      2.75 o 
  10   0   2       15.59       13.88      2.66 o 
  11   0   2        7.69        9.19      2.59 o 
  12   0   2        2.56        3.43      3.12 o 
 -11   1   2       12.36       18.20      5.67 o 
 -10   1   2        7.86        1.84      2.76 o 
  -9   1   2       44.23       53.40      7.91 o 
  -8   1   2       30.56       31.34      2.62 o 
  -7   1   2       23.53       22.38      4.19 o 
  -6   1   2        0.60        0.53      0.82 o 
  -5   1   2        7.56        9.38      1.19 o 
  -4   1   2       20.87       24.04      1.61 o 
  -3   1   2        7.90       11.93      1.27 o 
  -2   1   2       14.84       15.43      2.18 o 
  -1   1   2    16551.62    16690.03     47.98 o 
   0   1   2      701.01      719.37      4.59 o 
   1   1   2      102.57      126.40      7.86 o 
   2   1   2     2622.30     2520.88     16.24 o 
   3   1   2     8113.36     7402.31    138.25 o 
   4   1   2     2992.79     2992.29     33.73 o 
   5   1   2      417.44      432.12     10.41 o 
   6   1   2       46.46       54.92      3.69 o 
   7   1   2        2.76        1.42      0.85 o 
   8   1   2        8.77        6.16      2.87 o 
   9   1   2        6.63        7.31      2.03 o 
  10   1   2        5.41        0.73      1.43 o 
  11   1   2        0.77        0.84      5.13 o 
  12   1   2        2.89        2.39      1.73 o 
 -10   2   2        0.03        2.02      2.73 o 
  -9   2   2       12.21       11.53      4.67 o 
  -8   2   2        0.33       -0.81      2.69 o 
  -7   2   2        5.27        0.96      0.94 o 
  -6   2   2       23.92       23.17      1.87 o 
  -5   2   2       18.68       24.02      2.15 o 
  -4   2   2        4.37        5.73      0.95 o 
  -3   2   2      302.70      319.59      5.09 o 
  -2   2   2      668.25      633.93      5.95 o 
   0   2   2       65.41       63.23      1.42 o 
   1   2   2      644.48      660.23      7.76 o 
   2   2   2       13.52       12.48      1.01 o 
   3   2   2      118.76      123.85      3.47 o 
   4   2   2      932.19      998.02      9.92 o 
   5   2   2      130.16      138.56      4.18 o 
   6   2   2      143.20      150.76      4.96 o 
   7   2   2        0.72        1.42      0.81 o 
   8   2   2        1.94        1.81      1.40 o 
   9   2   2       14.71       14.55      2.64 o 
  10   2   2       31.19       29.75      3.80 o 
  11   2   2       12.11        9.17      2.64 o 
  12   2   2        2.15       -0.90      3.94 o 
 -10   3   2        2.50        3.99      4.04 o 
  -9   3   2       98.12      125.46     12.28 o 
  -8   3   2       20.83       27.80      5.81 o 
  -7   3   2        4.29       -0.20      1.91 o 
  -6   3   2        6.14        6.60      1.08 o 
  -5   3   2       12.18       14.12      1.17 o 
  -4   3   2       20.49       20.20      1.08 o 
  -3   3   2      614.70      652.19      6.60 o 
  -2   3   2      116.58      120.87      6.47 o 
  -1   3   2       85.54       93.65      5.09 o 
   0   3   2      216.29      200.68      3.07 o 
   1   3   2     1373.80     1320.52      9.52 o 
   2   3   2      434.12      404.48      5.96 o 
   3   3   2      702.51      666.03      7.25 o 
   4   3   2      263.62      230.60      4.46 o 
   5   3   2      814.43      813.14      9.67 o 
   6   3   2       17.71       16.79      1.61 o 
   7   3   2       86.67      100.20      4.41 o 
   8   3   2       77.22       75.06      5.04 o 
   9   3   2        2.03        1.23      3.80 o 
  10   3   2       13.74       16.28      2.89 o 
  11   3   2       32.95       36.73      4.37 o 
  12   3   2        7.22        4.20      2.88 o 
  -9   4   2       41.35       39.23      7.10 o 
  -8   4   2        3.56        6.76      3.44 o 
  -7   4   2        8.74       10.51      3.58 o 
  -6   4   2       23.89       20.41      3.90 o 
  -5   4   2       25.65       27.35      1.99 o 
  -4   4   2      147.83      164.20      3.79 o 
  -3   4   2       14.82       14.51      1.02 o 
  -2   4   2      332.35      338.43      8.01 o 
  -1   4   2      677.15      692.61     14.26 o 
   0   4   2       90.37      100.55      1.95 o 
   1   4   2       31.39       40.05      1.80 o 
   2   4   2      809.41      813.22      9.20 o 
   3   4   2       34.78       34.03      1.42 o 
   4   4   2       77.57       81.99      2.27 o 
   5   4   2        0.60        1.97      1.05 o 
   6   4   2        1.08        0.29      0.74 o 
   7   4   2      267.01      270.20     13.48 o 
   8   4   2        5.11        0.16      1.50 o 
   9   4   2       30.84       25.22      4.05 o 
  10   4   2        1.20        0.59      1.53 o 
  11   4   2        4.56        4.37      2.15 o 
  12   4   2        2.73        3.41      1.63 o 
  -9   5   2        2.42        2.82      3.77 o 
  -8   5   2       28.01       37.66      6.94 o 
  -7   5   2       52.70       77.10      9.07 o 
  -6   5   2       32.51       28.58      2.42 o 
  -5   5   2      141.83      150.46      5.46 o 
  -4   5   2       98.34       94.72      3.08 o 
  -3   5   2      416.22      396.17     10.04 o 
  -2   5   2      248.56      227.97      6.90 o 
  -1   5   2      169.17      174.48      3.78 o 
   0   5   2       38.01       30.95      1.14 o 
   1   5   2      523.93      528.36      8.11 o 
   2   5   2       66.42       71.38      3.43 o 
   3   5   2      114.76      106.21      3.88 o 
   4   5   2        0.70        1.60      0.47 o 
   5   5   2        0.46        0.12      0.62 o 
   6   5   2      359.08      353.67      6.52 o 
   7   5   2      695.63      695.68     14.92 o 
   8   5   2       79.76       76.73      8.10 o 
   9   5   2       76.62       79.03      5.38 o 
  10   5   2       24.65       21.45      3.24 o 
  11   5   2        6.52        6.18      2.08 o 
  12   5   2       35.11       39.39      4.75 o 
  -8   6   2        1.05       -1.41      3.46 o 
  -7   6   2        5.48       11.48      4.20 o 
  -6   6   2        5.47       -1.29      2.11 o 
  -5   6   2       13.66       10.30      1.05 o 
  -4   6   2       32.38       29.92      4.82 o 
  -3   6   2       44.73       47.20      3.72 o 
  -2   6   2      309.47      316.91      8.42 o 
  -1   6   2      203.19      184.27      2.75 o 
   0   6   2      129.60      131.18      2.65 o 
   1   6   2       36.69       32.85      1.39 o 
   2   6   2        5.01        7.36      0.74 o 
   3   6   2       47.98       33.76      2.37 o 
   4   6   2        0.26       -0.87      0.87 o 
   5   6   2        6.33        6.11      1.27 o 
   6   6   2        8.23       11.81      3.36 o 
   7   6   2      151.52      148.22      5.70 o 
   8   6   2        8.34        3.17      7.40 o 
   9   6   2       41.23       42.52      3.95 o 
  10   6   2        9.52        9.67      2.26 o 
  11   6   2        0.22       -0.81      2.30 o 
  12   6   2        6.34        1.64      3.43 o 
  -7   7   2       15.79       21.29      5.17 o 
  -6   7   2       69.10       74.01      9.00 o 
  -5   7   2       42.80       36.74      5.81 o 
  -4   7   2       38.03       38.97      5.59 o 
  -3   7   2       80.23       82.67      7.37 o 
  -2   7   2       20.96       19.28      4.12 o 
  -1   7   2      466.66      459.77      4.99 o 
   0   7   2      179.20      172.61      3.47 o 
   1   7   2      150.22      149.43      3.53 o 
   2   7   2        2.00        2.48      0.46 o 
   3   7   2        0.13        1.65      0.78 o 
   4   7   2       10.50       10.22      1.61 o 
   5   7   2       58.97       59.42      4.59 o 
   6   7   2      337.28      323.77     15.43 o 
   7   7   2      212.61      233.13     13.90 o 
   8   7   2        9.03        8.54      1.48 o 
   9   7   2        4.12        9.46      3.54 o 
  10   7   2        9.90        7.44      3.43 o 
  11   7   2       11.32        4.06      3.48 o 
  -6   8   2        5.90        2.96      2.31 o 
  -5   8   2       11.92       10.14      3.65 o 
  -4   8   2        0.35        3.51      2.45 o 
  -3   8   2       11.71        9.95      3.02 o 
  -2   8   2      139.92      142.17      9.29 o 
  -1   8   2      441.57      467.66      5.37 o 
   0   8   2      356.81      349.61      4.92 o 
   1   8   2       31.40       27.89      2.26 o 
   2   8   2        2.96        2.46      0.56 o 
   3   8   2        0.19       -0.80      0.80 o 
   4   8   2       88.06       83.73      3.81 o 
   5   8   2       23.63       29.09      3.40 o 
   6   8   2       54.22       53.24      9.42 o 
   7   8   2        1.35        3.96      1.70 o 
   8   8   2        0.89        1.55      2.33 o 
   9   8   2        0.65       -2.49      2.49 o 
  10   8   2        2.23       -1.93      2.82 o 
  11   8   2        5.27        1.14      3.16 o 
  -5   9   2        1.10        1.71      2.22 o 
  -4   9   2        0.69       -1.14      1.74 o 
  -3   9   2        0.49       -1.74      2.02 o 
  -2   9   2        2.01        1.77      1.83 o 
  -1   9   2       66.89       69.15      5.87 o 
   0   9   2        6.55        5.28      0.75 o 
   1   9   2       19.36       21.12      1.24 o 
   2   9   2       76.62       70.43      2.75 o 
   3   9   2       53.91       50.81      3.39 o 
   4   9   2       42.39       43.85      2.95 o 
   5   9   2       23.78       19.93      2.37 o 
   6   9   2       20.23       16.40      2.87 o 
   7   9   2       20.20       14.95      2.97 o 
   8   9   2       22.54       16.88      3.13 o 
   9   9   2        1.93        0.18      2.22 o 
  10   9   2        1.37       -0.85      2.57 o 
  -4  10   2        5.72       10.63      3.05 o 
  -3  10   2        0.44       -1.76      2.79 o 
  -2  10   2        6.25        3.06      2.10 o 
  -1  10   2       15.09       11.24      2.37 o 
   0  10   2        4.38        7.63      1.19 o 
   1  10   2       38.95       43.82      3.77 o 
   2  10   2       21.81       21.65      2.88 o 
   3  10   2       12.15       11.19      1.79 o 
   4  10   2      151.23      145.98     11.03 o 
   5  10   2       59.03       65.19      5.39 o 
   6  10   2       30.79       37.30      3.55 o 
   7  10   2       35.88       48.40      4.21 o 
   8  10   2        9.40       10.78      2.87 o 
   9  10   2        4.86        4.87      2.30 o 
  -2  11   2        0.12       -2.79      3.60 o 
  -1  11   2        1.10       -4.11      4.11 o 
   0  11   2        7.83        4.91      2.92 o 
   1  11   2       13.83       18.99      4.81 o 
   2  11   2       13.86       18.79      2.95 o 
   3  11   2       21.88       23.27      3.23 o 
   4  11   2        3.27        3.99      1.75 o 
   5  11   2        6.85        0.28      1.72 o 
   6  11   2        5.61        4.09      3.84 o 
   7  11   2        2.32        4.81      1.65 o 
   8  11   2        6.33        7.39      2.04 o 
   0  12   2        9.00       11.79      4.81 o 
   1  12   2        7.59        3.89      2.74 o 
   2  12   2        3.38        4.93      3.85 o 
   3  12   2       27.39       40.06      7.51 o 
   4  12   2       27.14       32.14      4.11 o 
   5  12   2       27.76       33.97      5.64 o 
   6  12   2       37.13       48.60      7.19 o 
  -6 -11   3        0.14       -3.11      3.11 o 
  -5 -11   3        1.11        1.25      2.44 o 
  -4 -11   3        0.27        1.50      2.48 o 
  -3 -11   3        1.80        2.41      1.99 o 
  -2 -11   3        0.00       -0.90      3.14 o 
  -1 -11   3        0.42       -1.29      2.59 o 
   0 -11   3        0.01        0.49      1.59 o 
   1 -11   3        0.63        0.46      2.16 o 
   2 -11   3        8.02        5.15      2.46 o 
  -7 -10   3        1.67        1.33      1.79 o 
  -6 -10   3       11.39       11.69      2.70 o 
  -5 -10   3       10.09       11.11      4.26 o 
  -4 -10   3        2.57        2.17      2.31 o 
  -3 -10   3        0.64        2.01      2.49 o 
  -2 -10   3        6.69        5.92      1.85 o 
  -1 -10   3       29.51       25.08      4.42 o 
   0 -10   3       37.85       39.40      4.21 o 
   1 -10   3       19.52       20.42      3.16 o 
   2 -10   3        2.40        3.51      2.55 o 
   3 -10   3        0.00       -2.11      2.11 o 
   4 -10   3        5.35        9.96      3.64 o 
  -8  -9   3        0.21        0.16      1.59 o 
  -7  -9   3        0.02        2.62      1.62 o 
  -6  -9   3        2.23       -2.08      2.08 o 
  -5  -9   3       35.95       28.35      3.92 o 
  -4  -9   3       43.10       45.82      6.64 o 
  -3  -9   3       11.17        8.73      3.12 o 
  -2  -9   3       10.51        8.10      2.15 o 
  -1  -9   3       16.14       13.54      2.72 o 
   0  -9   3        3.91        4.46      1.59 o 
   1  -9   3        0.29       -0.34      1.52 o 
   2  -9   3        1.06        0.04      1.61 o 
   3  -9   3        1.36       -0.10      2.08 o 
   4  -9   3        0.13       -0.11      1.15 o 
   5  -9   3        3.29       -0.81      2.42 o 
  -9  -8   3        0.93        3.17      1.85 o 
  -8  -8   3        2.51        2.97      1.73 o 
  -7  -8   3       23.77       32.08      4.12 o 
  -6  -8   3       34.93       43.24      4.56 o 
  -5  -8   3       95.21       99.75      6.53 o 
  -4  -8   3      122.87      120.64      4.48 o 
  -3  -8   3       16.98       13.97      1.57 o 
  -2  -8   3        0.99       -0.17      0.79 o 
  -1  -8   3       85.13       90.18      3.91 o 
   0  -8   3      263.26      277.71      6.26 o 
   1  -8   3       83.65       89.83      4.43 o 
   2  -8   3       14.04       13.24      1.81 o 
   3  -8   3        0.95        1.51      1.94 o 
   4  -8   3        0.97       -1.24      1.92 o 
   5  -8   3        8.91        2.23      2.41 o 
   6  -8   3        7.72        9.16      3.70 o 
   7  -8   3       11.40       18.39      4.97 o 
 -10  -7   3        3.34        2.39      2.43 o 
  -9  -7   3        0.54       -3.73      3.73 o 
  -8  -7   3        9.67        9.64      2.22 o 
  -7  -7   3       36.87       36.32      4.11 o 
  -6  -7   3        8.68        7.02      1.13 o 
  -5  -7   3       47.05       39.97      3.06 o 
  -4  -7   3       59.86       53.55      2.90 o 
  -3  -7   3       10.27        4.47      0.98 o 
  -2  -7   3       25.27       21.17      1.81 o 
  -1  -7   3       21.64       21.55      1.72 o 
   0  -7   3       63.18       67.25      2.69 o 
   1  -7   3        1.29        0.86      1.07 o 
   2  -7   3       39.12       34.49      2.27 o 
   3  -7   3       33.84       27.22      1.80 o 
   4  -7   3        1.33        0.48      0.74 o 
   5  -7   3        0.51       -0.74      0.95 o 
   6  -7   3        0.21        0.07      2.32 o 
   7  -7   3        0.45        2.74      2.93 o 
   8  -7   3        0.72        0.76      2.54 o 
 -10  -6   3        1.96       -1.37      1.92 o 
  -9  -6   3        0.87        0.62      1.32 o 
  -8  -6   3       21.95       22.16      3.29 o 
  -7  -6   3       11.86       10.95      3.44 o 
  -6  -6   3      328.72      336.85      8.42 o 
  -5  -6   3      153.77      141.77      5.13 o 
  -4  -6   3      113.81      118.40      4.70 o 
  -3  -6   3      297.68      306.17      9.35 o 
  -2  -6   3       43.15       39.12      2.42 o 
  -1  -6   3      253.98      260.79      5.24 o 
   0  -6   3      779.57      788.06      9.69 o 
   1  -6   3      287.21      330.15      6.86 o 
   2  -6   3       11.73       14.79      1.12 o 
   3  -6   3        0.13        0.09      0.64 o 
   4  -6   3        8.45       10.37      1.33 o 
   5  -6   3       64.94       69.35      3.13 o 
   6  -6   3       14.89       13.57      2.21 o 
   7  -6   3        3.49        2.02      2.13 o 
   8  -6   3       14.78       22.17      5.32 o 
   9  -6   3       13.58       22.17      5.62 o 
 -11  -5   3        1.14        1.53      1.58 o 
 -10  -5   3        0.19       -1.90      1.96 o 
  -9  -5   3       10.06       12.29      2.63 o 
  -8  -5   3       50.68       51.00     10.82 o 
  -7  -5   3       43.81       43.14      3.96 o 
  -6  -5   3      325.94      311.79     10.75 o 
  -5  -5   3      109.87      105.54      5.79 o 
  -4  -5   3       46.22       44.31      2.27 o 
  -3  -5   3      259.88      280.36      6.69 o 
  -2  -5   3      124.52      123.11      5.66 o 
  -1  -5   3      304.36      298.29      4.45 o 
   0  -5   3       29.02       39.73      2.01 o 
   1  -5   3        1.96        4.28      1.04 o 
   2  -5   3       31.25       38.70      2.52 o 
   3  -5   3        0.09        0.18      0.83 o 
   4  -5   3       23.10       21.71      1.62 o 
   5  -5   3       24.07       20.66      1.76 o 
   6  -5   3        6.35        4.28      0.98 o 
   7  -5   3       16.04       14.83      2.37 o 
   8  -5   3       24.07       22.00      2.82 o 
   9  -5   3       11.69       12.11      4.47 o 
 -11  -4   3        0.91       -0.21      1.61 o 
 -10  -4   3        0.08       -1.84      1.84 o 
  -9  -4   3        2.38        0.36      1.53 o 
  -8  -4   3       58.55       59.27      4.89 o 
  -7  -4   3        3.23        1.57      2.99 o 
  -6  -4   3       14.45       12.29      2.30 o 
  -5  -4   3        6.87        8.92      1.86 o 
  -4  -4   3      115.79      102.35      3.85 o 
  -3  -4   3       17.94       20.03      1.73 o 
  -2  -4   3      142.24      148.31      3.28 o 
  -1  -4   3       87.64       85.28      2.51 o 
   0  -4   3       18.69       25.38      1.75 o 
   1  -4   3      416.81      420.22      8.79 o 
   2  -4   3      258.43      273.62      6.62 o 
   3  -4   3       92.82       91.12      3.84 o 
   4  -4   3      116.08      122.57      4.73 o 
   5  -4   3      134.16      139.76      4.92 o 
   6  -4   3       49.64       49.16      2.72 o 
   7  -4   3       11.69       11.26      4.70 o 
   8  -4   3        0.90       -0.15      1.31 o 
   9  -4   3        1.16        2.60      1.61 o 
  10  -4   3        0.05       -4.34      4.34 o 
 -11  -3   3        0.17        5.16      3.25 o 
 -10  -3   3        0.06        3.10      2.74 o 
  -9  -3   3       18.15       20.53      4.68 o 
  -8  -3   3       56.35       59.78      7.00 o 
  -7  -3   3      106.64      120.15      8.80 o 
  -6  -3   3      112.12      118.08      6.17 o 
  -5  -3   3      159.38      156.31      5.35 o 
  -4  -3   3      654.81      699.38     12.67 o 
  -3  -3   3     1273.72     1278.56     10.95 o 
  -2  -3   3      452.27      470.70      5.53 o 
  -1  -3   3      760.72      751.13      7.06 o 
   0  -3   3       73.86       65.32      2.51 o 
   1  -3   3      189.44      178.42      5.44 o 
   2  -3   3      298.86      336.24      5.55 o 
   3  -3   3      230.49      252.73      5.93 o 
   4  -3   3       16.29       18.53      2.13 o 
   5  -3   3       65.91       74.80      3.16 o 
   6  -3   3      104.93      105.12      4.45 o 
   7  -3   3        8.54       10.71      2.05 o 
   8  -3   3        7.02        2.23      2.72 o 
   9  -3   3       14.48       18.83      4.12 o 
  10  -3   3        8.19        5.99      1.91 o 
 -11  -2   3        1.56        8.01      4.03 o 
 -10  -2   3        8.87        8.21      3.68 o 
  -9  -2   3        1.68        3.15      2.80 o 
  -8  -2   3       11.31        9.50      3.26 o 
  -7  -2   3       11.79       14.13      3.58 o 
  -6  -2   3       97.50       94.92      5.43 o 
  -5  -2   3       15.21       13.15      2.47 o 
  -4  -2   3      207.47      243.24      7.32 o 
  -3  -2   3      157.47      199.40      4.94 o 
  -2  -2   3        0.74        0.18      0.84 o 
  -1  -2   3      254.86      276.67      3.34 o 
   0  -2   3      123.89      116.51      3.52 o 
   1  -2   3       22.14       19.13      1.78 o 
   2  -2   3       12.20       15.86      1.37 o 
   3  -2   3      887.20      939.94     10.91 o 
   4  -2   3      574.76      571.45     28.83 o 
   5  -2   3      133.10      131.31      5.64 o 
   6  -2   3        2.81        1.56      0.97 o 
   7  -2   3      140.37      142.45      5.49 o 
   8  -2   3        8.02        6.49      1.73 o 
   9  -2   3        0.25       -0.19      1.41 o 
  10  -2   3        0.57        1.78      1.52 o 
  11  -2   3        0.00       -0.38      1.55 o 
 -11  -1   3       11.46       12.78      4.38 o 
 -10  -1   3       10.07        7.81      3.53 o 
  -9  -1   3        1.22        0.95      2.46 o 
  -8  -1   3        4.74        3.63      2.48 o 
  -7  -1   3      221.54      214.99      8.44 o 
  -6  -1   3       72.91       77.42      6.47 o 
  -5  -1   3       11.12        5.69      2.15 o 
  -4  -1   3      208.77      199.61      6.56 o 
  -3  -1   3      253.77      246.01      5.39 o 
  -2  -1   3      654.81      623.44     13.52 o 
  -1  -1   3     1665.92     1658.94     21.19 o 
   0  -1   3       30.20       23.63      1.22 o 
   1  -1   3      450.81      404.26     10.34 o 
   2  -1   3      691.55      699.19     10.13 o 
   3  -1   3     1694.57     1593.29     13.57 o 
   4  -1   3      658.53      642.13     15.55 o 
   5  -1   3       87.31       89.69      4.61 o 
   6  -1   3       54.64       46.07      2.89 o 
   7  -1   3        1.42       -0.93      2.08 o 
   8  -1   3       20.51       15.21      2.42 o 
   9  -1   3       21.65       21.81      3.24 o 
  10  -1   3       17.26       24.07      3.60 o 
  11  -1   3        0.40       -0.41      1.71 o 
 -11   0   3        1.58        2.46      3.49 o 
 -10   0   3        0.34        1.67      2.55 o 
  -9   0   3        5.46        4.77      2.76 o 
  -8   0   3        3.68        1.92      2.80 o 
  -7   0   3        0.00       -0.97      1.93 o 
  -6   0   3      188.49      189.50     11.30 o 
  -5   0   3      243.14      174.34     87.34 o 
  -4   0   3       91.85       95.24      4.43 o 
  -3   0   3      193.24      216.96      4.80 o 
  -2   0   3     1256.37     1271.46     17.46 o 
  -1   0   3     3939.00     4008.09     21.41 o 
   0   0   3    13587.03    14219.33    137.08 o 
   1   0   3       30.99       37.67      3.03 o 
   2   0   3      334.88      334.94      6.63 o 
   3   0   3      803.69      815.23     23.76 o 
   4   0   3       51.46       59.13      3.43 o 
   5   0   3      755.96      824.74     56.64 o 
   6   0   3       11.50       11.85      1.62 o 
   7   0   3      122.57      124.56      4.34 o 
   8   0   3       11.30        8.15      1.83 o 
   9   0   3        1.46       -1.07      1.51 o 
  10   0   3        1.03        0.21      1.66 o 
  11   0   3        4.80        4.31      2.09 o 
  12   0   3        5.73        8.54      2.75 o 
 -10   1   3        5.22        6.16      3.38 o 
  -9   1   3       62.59       79.05      9.21 o 
  -8   1   3       58.24       55.15      4.49 o 
  -7   1   3      124.28      128.61     10.40 o 
  -6   1   3       85.71       79.01      7.62 o 
  -5   1   3        2.32        2.58      1.01 o 
  -4   1   3        2.42        6.46      1.24 o 
  -3   1   3       50.76       40.31      1.96 o 
  -2   1   3      326.87      269.64      6.89 o 
  -1   1   3     4283.46     4445.97     24.97 o 
   0   1   3       63.93       55.80      1.49 o 
   1   1   3     5709.88     5529.27     25.15 o 
   2   1   3     1349.25     1352.37     13.10 o 
   3   1   3       92.83       80.12      4.45 o 
   4   1   3     1195.73     1169.82     14.51 o 
   5   1   3     2279.05     2288.52     39.06 o 
   6   1   3       10.77       11.75      1.52 o 
   7   1   3       21.51       23.11      1.93 o 
   8   1   3       30.93       28.68      3.84 o 
   9   1   3        2.03        2.90      1.41 o 
  10   1   3       10.45       13.02      2.85 o 
  11   1   3        8.29       11.00      3.79 o 
  12   1   3        5.56        8.34      2.73 o 
 -10   2   3       15.32       10.48      4.38 o 
  -9   2   3       61.78       72.24      9.43 o 
  -8   2   3        0.00       -2.52      2.52 o 
  -7   2   3       18.87       10.56      8.89 o 
  -6   2   3        1.21        1.78      0.98 o 
  -5   2   3        0.14       -0.82      1.08 o 
  -4   2   3       24.87       22.22      1.72 o 
  -3   2   3        9.73        9.65      0.99 o 
  -2   2   3       60.26       61.70      2.66 o 
  -1   2   3     1641.89     1736.05      8.89 o 
   0   2   3     4401.12     4328.13     19.51 o 
   1   2   3      895.61      925.73      6.05 o 
   2   2   3      685.35      725.95      9.68 o 
   3   2   3      554.88      525.95      8.49 o 
   4   2   3      528.64      589.63      7.97 o 
   5   2   3        0.54        0.11      0.82 o 
   6   2   3       15.51       23.04      2.51 o 
   7   2   3       14.17       16.09      1.64 o 
   8   2   3       52.59       54.29      5.57 o 
   9   2   3       29.39       27.69      3.46 o 
  10   2   3        7.11        5.93      2.79 o 
  11   2   3        1.98       -1.47      1.47 o 
  12   2   3        5.11        4.71      4.24 o 
  -9   3   3       12.38       17.83      5.65 o 
  -8   3   3      145.90      149.12     12.84 o 
  -7   3   3      101.07       98.49      4.94 o 
  -6   3   3        9.39        6.15      1.35 o 
  -5   3   3       18.38       17.88      1.58 o 
  -4   3   3        1.36        0.82      0.59 o 
  -3   3   3      606.05      589.81      5.37 o 
  -2   3   3      674.61      676.65      7.40 o 
  -1   3   3     2938.48     3092.41     32.32 o 
   0   3   3       23.58       17.89      0.95 o 
   1   3   3      634.61      560.74      7.97 o 
   2   3   3      271.82      251.38      5.53 o 
   3   3   3      299.58      261.58      5.00 o 
   4   3   3      417.88      415.93     13.95 o 
   5   3   3      170.01      168.86      4.57 o 
   6   3   3       48.10       57.06      3.75 o 
   7   3   3       79.05       69.51      4.47 o 
   8   3   3       13.97       11.72      1.82 o 
   9   3   3       39.46       51.48      4.48 o 
  10   3   3        0.50       -0.34      2.53 o 
  11   3   3        1.54        3.16      1.75 o 
  12   3   3       26.43       32.25      4.48 o 
  -9   4   3       22.85       33.72      6.92 o 
  -8   4   3       50.62       50.07      7.77 o 
  -7   4   3      122.18      125.04     11.40 o 
  -6   4   3        0.87        1.60      1.52 o 
  -5   4   3       17.60       17.38      1.55 o 
  -4   4   3       61.02       61.50      1.80 o 
  -3   4   3      204.42      195.76     10.07 o 
  -2   4   3       96.90      108.56      6.97 o 
  -1   4   3       32.02       34.10      1.50 o 
   0   4   3       27.00       19.72      0.99 o 
   1   4   3      184.03      192.13      3.62 o 
   2   4   3        4.43        9.04      0.93 o 
   3   4   3        0.34        0.59      0.56 o 
   4   4   3       19.38       27.23      1.61 o 
   5   4   3        1.62        3.32      0.73 o 
   6   4   3      140.43      150.42      4.61 o 
   7   4   3        6.27        8.84      1.89 o 
   8   4   3        0.33        0.10      0.91 o 
   9   4   3        0.01        0.68      3.51 o 
  10   4   3        3.79        1.81      3.66 o 
  11   4   3        1.13        3.72      1.68 o 
  12   4   3       15.49       22.47      6.69 o 
  -8   5   3        1.51        1.04      1.98 o 
  -7   5   3        2.11        1.89      2.17 o 
  -6   5   3       53.65       50.64      2.76 o 
  -5   5   3        1.75        2.09      0.46 o 
  -4   5   3       32.74       34.50      3.56 o 
  -3   5   3      443.68      442.47     11.23 o 
  -2   5   3       59.92       58.07      3.77 o 
  -1   5   3      210.42      202.54      8.92 o 
   0   5   3      117.95      125.54      2.33 o 
   1   5   3      244.19      264.41      5.08 o 
   2   5   3       78.14       81.18      3.99 o 
   3   5   3       27.49       22.36      1.21 o 
   4   5   3       36.93       37.29      1.82 o 
   5   5   3        0.07        0.89      0.57 o 
   6   5   3       23.77       20.63      1.42 o 
   7   5   3       26.18       25.17      4.09 o 
   8   5   3        1.03       -0.01      1.84 o 
   9   5   3       25.46       25.24      3.23 o 
  10   5   3       11.43       16.93      2.84 o 
  11   5   3       10.32        8.93      2.45 o 
  12   5   3        0.26        2.46      1.75 o 
  -8   6   3        0.67        9.78      3.95 o 
  -7   6   3        3.74       -1.55      2.63 o 
  -6   6   3        9.53        7.09      3.28 o 
  -5   6   3        6.94        6.55      3.03 o 
  -4   6   3       58.13       58.55      4.69 o 
  -3   6   3      337.45      343.04     19.54 o 
  -2   6   3      217.13      217.28      7.45 o 
  -1   6   3      366.04      359.80      8.75 o 
   0   6   3      624.34      608.30      8.59 o 
   1   6   3      120.01      107.07      2.85 o 
   2   6   3      122.69      132.85      4.25 o 
   3   6   3       14.92       15.15      1.06 o 
   4   6   3       17.59       16.74      1.06 o 
   5   6   3       15.82       12.55      1.14 o 
   6   6   3        0.31       -0.17      1.92 o 
   7   6   3      241.16      227.02     13.32 o 
   8   6   3       18.42       17.11      4.44 o 
   9   6   3        4.32        1.98      1.31 o 
  10   6   3        9.08        7.97      2.12 o 
  11   6   3       10.79        8.38      2.32 o 
  12   6   3        1.18        0.37      2.42 o 
  -7   7   3       15.00       20.37      5.54 o 
  -6   7   3       21.05       24.19      5.37 o 
  -5   7   3       41.41       48.30      6.97 o 
  -4   7   3      107.47      110.21      9.53 o 
  -3   7   3        2.47        1.78      1.35 o 
  -2   7   3       37.63       41.19      3.46 o 
  -1   7   3      123.99      133.99      5.59 o 
   0   7   3        9.20        8.91      0.77 o 
   1   7   3       87.69       79.47      2.41 o 
   2   7   3       10.19        7.79      0.92 o 
   3   7   3      113.33      101.19      3.08 o 
   4   7   3       36.38       32.32      2.31 o 
   5   7   3       15.94       16.15      2.48 o 
   6   7   3       38.22       32.89      5.07 o 
   7   7   3      107.59      106.76      9.60 o 
   8   7   3       35.85       35.77      6.33 o 
   9   7   3       24.22       24.71      5.25 o 
  10   7   3        2.82        4.20      3.20 o 
  11   7   3        0.03       -3.61      3.61 o 
  -6   8   3        0.22       -0.90      3.21 o 
  -5   8   3        8.35        6.52      3.37 o 
  -4   8   3       45.23       41.36      6.01 o 
  -3   8   3       57.37       50.75      6.31 o 
  -2   8   3      184.51      179.58      9.35 o 
  -1   8   3       62.91       59.16      3.96 o 
   0   8   3        2.62        1.68      0.71 o 
   1   8   3      716.31      705.15      9.34 o 
   2   8   3      408.72      401.92      5.36 o 
   3   8   3       44.35       45.01      3.14 o 
   4   8   3        4.62        4.92      1.03 o 
   5   8   3        2.12        1.45      1.35 o 
   6   8   3       33.21       37.96      4.63 o 
   7   8   3        0.25        0.79      1.40 o 
   8   8   3       21.73       33.00      6.13 o 
   9   8   3        3.33        1.93      2.66 o 
  10   8   3        0.40       -3.30      3.30 o 
  11   8   3        2.50        4.51      3.28 o 
  -5   9   3        4.33        2.82      2.33 o 
  -4   9   3        4.62        4.34      2.52 o 
  -3   9   3        0.70       -0.50      1.99 o 
  -2   9   3        4.25        2.74      1.56 o 
  -1   9   3      101.80      103.77      5.17 o 
   0   9   3       77.02       79.05      2.88 o 
   1   9   3        0.40       -0.59      0.59 o 
   2   9   3        4.09        3.86      0.84 o 
   3   9   3       64.13       72.99      3.37 o 
   4   9   3       78.51       72.35      3.64 o 
   5   9   3      108.95      109.71      6.75 o 
   6   9   3        8.94       10.72      2.48 o 
   7   9   3        0.31        0.52      1.81 o 
   8   9   3        9.09        9.14      2.28 o 
   9   9   3       12.23        9.02      2.66 o 
  10   9   3        0.03       -0.23      2.21 o 
  -4  10   3        7.17        8.26      3.21 o 
  -3  10   3       16.81       14.42      3.54 o 
  -2  10   3       25.82       19.51      3.88 o 
  -1  10   3        5.45        5.20      1.72 o 
   0  10   3        7.06        9.06      1.40 o 
   1  10   3       45.52       44.07      2.15 o 
   2  10   3       61.17       57.44      3.06 o 
   3  10   3      194.57      194.21      8.43 o 
   4  10   3       96.07       96.68      4.99 o 
   5  10   3       35.46       36.29      3.61 o 
   6  10   3       79.53       85.67      6.35 o 
   7  10   3       72.35       76.59      6.37 o 
   8  10   3       51.77       64.53      6.13 o 
   9  10   3        9.67       14.08      3.08 o 
  -2  11   3        0.06       -3.00      3.00 o 
  -1  11   3        0.06        0.06      3.07 o 
   0  11   3        0.07        2.21      2.22 o 
   1  11   3        4.25        1.40      2.79 o 
   2  11   3        4.99        2.09      2.52 o 
   3  11   3        0.00       -0.71      1.31 o 
   4  11   3       15.99       12.87      2.46 o 
   5  11   3        7.53        6.35      2.08 o 
   6  11   3        6.12        3.99      1.48 o 
   7  11   3        0.42        1.52      2.61 o 
   8  11   3        0.27        0.04      1.41 o 
   1  12   3        2.24        2.35      2.89 o 
   2  12   3        1.15        6.39      3.95 o 
   3  12   3        3.14        2.42      3.18 o 
   4  12   3       16.87       13.39      2.78 o 
   5  12   3       30.44       25.20      4.82 o 
   6  12   3       16.69       22.33      4.87 o 
  -4 -11   4        0.88        2.36      2.34 o 
  -3 -11   4        0.82        2.13      2.26 o 
  -2 -11   4        4.53        6.35      2.49 o 
  -1 -11   4        1.22        1.46      1.50 o 
   0 -11   4        0.00       -0.31      1.74 o 
   1 -11   4        0.22        1.90      1.40 o 
  -7 -10   4       10.39        7.72      2.77 o 
  -6 -10   4        3.64        3.30      1.57 o 
  -5 -10   4        0.29       -1.93      2.31 o 
  -4 -10   4        0.85       -1.14      2.27 o 
  -3 -10   4        2.43        4.58      2.37 o 
  -2 -10   4        0.63        3.18      1.63 o 
  -1 -10   4        0.15        1.71      2.09 o 
   0 -10   4        6.35        6.52      1.92 o 
   1 -10   4       39.89       40.55      4.33 o 
   2 -10   4       41.00       53.19      5.32 o 
   3 -10   4        6.17       11.47      3.47 o 
  -8  -9   4        7.98       15.45      4.48 o 
  -7  -9   4       22.42       31.58      4.36 o 
  -6  -9   4        2.44        4.19      1.59 o 
  -5  -9   4        1.44        0.78      1.92 o 
  -4  -9   4        0.09       -2.51      3.01 o 
  -3  -9   4        2.33       -0.34      2.06 o 
  -2  -9   4        1.26        1.25      1.18 o 
  -1  -9   4       13.59       10.40      2.34 o 
   0  -9   4       11.06        6.33      2.69 o 
   1  -9   4        5.76        2.87      2.07 o 
   2  -9   4        2.72        1.22      1.59 o 
   3  -9   4        2.89        0.12      1.74 o 
   4  -9   4        0.87        4.46      2.60 o 
   5  -9   4        0.02       -2.12      2.12 o 
  -9  -8   4        7.30        6.62      3.18 o 
  -8  -8   4        0.93        4.31      2.16 o 
  -7  -8   4        0.27       -0.34      1.62 o 
  -6  -8   4       35.67       36.49      4.15 o 
  -5  -8   4       17.71       25.22      3.37 o 
  -4  -8   4       21.75       23.29      5.14 o 
  -3  -8   4       40.90       38.00      3.06 o 
  -2  -8   4       16.40       22.01      2.08 o 
  -1  -8   4       15.95       17.28      1.95 o 
   0  -8   4        0.49        1.02      1.73 o 
   1  -8   4        5.30        2.73      1.45 o 
   2  -8   4        5.30        4.65      2.41 o 
   3  -8   4        0.74        0.07      1.70 o 
   4  -8   4        0.50        0.09      1.45 o 
   5  -8   4        0.59       -0.38      1.39 o 
   6  -8   4        1.02       -3.95      3.95 o 
  -9  -7   4        6.06        8.61      4.37 o 
  -8  -7   4        4.03       11.97      4.08 o 
  -7  -7   4        0.00       -0.90      0.90 o 
  -6  -7   4       48.66       47.16      4.54 o 
  -5  -7   4       13.33       16.37      2.40 o 
  -4  -7   4        0.24        1.64      1.48 o 
  -3  -7   4        1.28        1.29      0.91 o 
  -2  -7   4       80.58       79.02      4.42 o 
  -1  -7   4      267.95      241.57     16.06 o 
   0  -7   4       38.23       41.86      2.85 o 
   1  -7   4        0.03       -1.69      1.69 o 
   2  -7   4        5.13        2.26      1.14 o 
   3  -7   4       21.96       19.79      2.04 o 
   4  -7   4       34.94       31.18      3.70 o 
   5  -7   4        2.60        0.75      0.98 o 
   6  -7   4        3.52        1.86      1.00 o 
   7  -7   4        0.01       -1.57      2.30 o 
   8  -7   4        0.62        4.62      3.56 o 
 -10  -6   4        0.91       -0.60      2.66 o 
  -9  -6   4        0.00       -1.09      1.71 o 
  -8  -6   4        0.48        1.14      2.40 o 
  -7  -6   4        9.02        6.99      3.00 o 
  -6  -6   4        0.05       -0.23      1.29 o 
  -5  -6   4       30.10       32.10      2.66 o 
  -4  -6   4      341.87      344.37      7.99 o 
  -3  -6   4       85.93       80.08      4.99 o 
  -2  -6   4       62.47       56.02      3.71 o 
  -1  -6   4       55.93       55.92      3.16 o 
   0  -6   4        8.64       11.58      1.34 o 
   1  -6   4        2.62        4.01      0.93 o 
   2  -6   4       35.54       38.91      2.38 o 
   3  -6   4        0.83        3.41      0.85 o 
   4  -6   4        6.49        2.21      1.20 o 
   5  -6   4        0.87        1.17      0.89 o 
   6  -6   4        0.57        0.86      1.66 o 
   7  -6   4        0.00        3.26      3.96 o 
   8  -6   4        1.56        2.51      2.86 o 
 -10  -5   4        0.36        0.77      1.85 o 
  -9  -5   4       13.99       12.64      2.73 o 
  -8  -5   4        3.92       -1.58      1.58 o 
  -7  -5   4       20.91       19.02      4.59 o 
  -6  -5   4        3.81        4.29      1.09 o 
  -5  -5   4        5.28        3.87      3.34 o 
  -4  -5   4      327.33      329.48      7.94 o 
  -3  -5   4       39.64       39.71      3.01 o 
  -2  -5   4       29.78       34.94      2.20 o 
  -1  -5   4      253.69      250.55      4.03 o 
   0  -5   4       69.53       65.84      1.86 o 
   1  -5   4      238.65      236.56      5.35 o 
   2  -5   4       87.32      104.30      4.32 o 
   3  -5   4       48.88       45.75      2.64 o 
   4  -5   4       28.93       22.72      2.31 o 
   5  -5   4       17.46       18.22      2.08 o 
   6  -5   4        5.57        4.14      1.15 o 
   7  -5   4        0.65       -0.42      2.04 o 
   8  -5   4        2.77        3.02      1.68 o 
   9  -5   4        1.52       -3.62      3.62 o 
 -10  -4   4        1.70        0.63      2.82 o 
  -9  -4   4        0.07        2.22      1.54 o 
  -8  -4   4       30.65       30.79      3.74 o 
  -7  -4   4       98.11       89.38      8.74 o 
  -6  -4   4       69.62       63.07      4.72 o 
  -5  -4   4        0.02       -1.07      1.66 o 
  -4  -4   4       89.12       91.74      3.94 o 
  -3  -4   4      142.92      120.72      3.35 o 
  -2  -4   4      401.63      383.06      6.74 o 
  -1  -4   4       22.51       21.75      1.45 o 
   0  -4   4      142.96      117.30      3.13 o 
   1  -4   4      189.88      228.74      7.04 o 
   2  -4   4       78.72       81.28      5.15 o 
   3  -4   4       38.42       38.06      2.29 o 
   4  -4   4       30.14       28.72      3.02 o 
   5  -4   4       63.99       66.90      3.23 o 
   6  -4   4       40.15       37.55      4.10 o 
   7  -4   4       24.46       23.17      3.01 o 
   8  -4   4        1.30        1.18      1.81 o 
   9  -4   4        0.88        2.41      1.65 o 
  10  -4   4        0.11       -3.22      3.22 o 
 -10  -3   4        3.93        7.46      2.50 o 
  -9  -3   4       11.83       11.66      2.55 o 
  -8  -3   4       10.93       10.18      2.88 o 
  -7  -3   4       26.07       25.66      4.71 o 
  -6  -3   4      132.11      136.37      9.88 o 
  -5  -3   4       72.33       71.02      4.67 o 
  -4  -3   4       49.38       51.26      5.43 o 
  -3  -3   4      156.75      167.66      4.97 o 
  -2  -3   4      161.09      169.29      3.35 o 
  -1  -3   4        0.62       -0.28      0.69 o 
   0  -3   4      711.67      748.44      8.13 o 
   1  -3   4      633.18      563.79     10.56 o 
   2  -3   4        0.45        0.83      0.94 o 
   3  -3   4      352.27      352.21      7.52 o 
   4  -3   4      137.80      141.67      5.60 o 
   5  -3   4      120.35      129.44      4.93 o 
   6  -3   4      445.49      453.82      9.69 o 
   7  -3   4      119.80      123.62      6.54 o 
   8  -3   4       17.03       15.97      2.78 o 
   9  -3   4       15.61       13.82      2.68 o 
  10  -3   4        5.66        8.12      2.44 o 
 -10  -2   4        2.75        1.67      2.72 o 
  -9  -2   4       19.93       16.35      3.23 o 
  -8  -2   4        7.23        6.32      2.14 o 
  -7  -2   4        0.00       -1.85      1.86 o 
  -6  -2   4       18.98       11.92      3.20 o 
  -5  -2   4        0.84        0.57      1.11 o 
  -4  -2   4       78.71       88.93      4.78 o 
  -3  -2   4       77.28       79.62      4.15 o 
  -2  -2   4      659.81      716.11     11.56 o 
  -1  -2   4      141.57      147.16      4.01 o 
   0  -2   4       99.13      102.94      3.38 o 
   1  -2   4      190.91      187.65      5.79 o 
   2  -2   4      412.80      460.30      9.46 o 
   3  -2   4      338.15      360.73      8.82 o 
   4  -2   4        0.25        0.94      1.18 o 
   5  -2   4      206.82      205.08      6.62 o 
   6  -2   4       86.11       77.24      4.02 o 
   7  -2   4       80.68       67.06      4.85 o 
   8  -2   4       22.18       17.87      2.71 o 
   9  -2   4       13.93       14.47      2.90 o 
  10  -2   4        0.00       -1.01      2.89 o 
  11  -2   4        0.07        1.59      1.88 o 
 -10  -1   4       22.77       21.01      3.46 o 
  -9  -1   4       45.03       46.70      7.71 o 
  -8  -1   4       59.01       58.62      5.01 o 
  -7  -1   4      137.63      148.49      9.89 o 
  -6  -1   4      184.08      179.26      7.23 o 
  -5  -1   4      150.93      149.93      4.60 o 
  -4  -1   4        0.53       -1.02      1.02 o 
  -3  -1   4      191.87      196.44     22.75 o 
  -2  -1   4       86.60       81.79      3.82 o 
  -1  -1   4      261.63      271.70      3.92 o 
   0  -1   4       28.08       27.78      3.12 o 
   1  -1   4       14.09       21.96      2.86 o 
   2  -1   4      120.50       94.82      4.11 o 
   3  -1   4       89.17      101.12      4.51 o 
   4  -1   4      168.18      156.62      5.96 o 
   5  -1   4      890.71      877.67     12.27 o 
   6  -1   4      813.82      819.99     13.00 o 
   7  -1   4      234.14      233.58     11.43 o 
   8  -1   4        0.08       -1.74      1.74 o 
   9  -1   4        2.04        3.16      1.57 o 
  10  -1   4       19.54       24.53      3.64 o 
  11  -1   4       14.81       17.11      3.11 o 
 -10   0   4        0.72       -1.59      1.63 o 
  -9   0   4        7.87        8.08      3.50 o 
  -8   0   4       11.82       13.37      2.69 o 
  -7   0   4       11.27        9.80      1.93 o 
  -6   0   4        0.14        0.82      0.96 o 
  -5   0   4        0.33       -0.48      1.08 o 
  -4   0   4       53.95       47.06      8.17 o 
  -3   0   4       13.37       16.37      1.83 o 
  -2   0   4     2202.15     2198.14     19.30 o 
  -1   0   4      608.29      646.98      9.26 o 
   0   0   4       70.16       82.57      2.00 o 
   1   0   4      230.92      250.25      4.39 o 
   2   0   4      235.31      223.77      6.01 o 
   3   0   4      275.06      284.06      5.92 o 
   4   0   4      739.78      730.57     12.41 o 
   5   0   4      594.91      638.42     25.74 o 
   6   0   4        2.49        1.74      1.03 o 
   7   0   4       29.20       23.65      3.15 o 
   8   0   4        7.95        3.16      1.61 o 
   9   0   4        1.52        0.30      1.56 o 
  10   0   4        0.78        0.30      5.88 o 
  11   0   4        0.67        0.07      2.54 o 
  12   0   4        0.18       -0.76      1.53 o 
 -10   1   4        3.31        2.55      5.66 o 
  -9   1   4        3.18        2.93      2.73 o 
  -8   1   4       38.94       43.52      4.17 o 
  -7   1   4      131.40      131.10      5.22 o 
  -6   1   4       77.59       73.91      4.72 o 
  -5   1   4       21.42       17.98      2.94 o 
  -4   1   4       77.46       65.98      3.40 o 
  -3   1   4      228.21      221.45      5.60 o 
  -2   1   4      123.78      117.17      5.26 o 
  -1   1   4     1343.63     1353.28     12.09 o 
   0   1   4      122.88      156.58      2.35 o 
   1   1   4      484.28      482.17      6.95 o 
   2   1   4        1.99        2.23      0.86 o 
   3   1   4        2.01        3.78      1.01 o 
   4   1   4      256.87      280.82      7.53 o 
   5   1   4       47.48       55.08      6.88 o 
   6   1   4       41.33       43.91      2.53 o 
   7   1   4       63.72       63.55      3.21 o 
   8   1   4        1.19        0.11      1.52 o 
   9   1   4       12.55       17.22      3.13 o 
  10   1   4        4.53        5.18      2.14 o 
  11   1   4        6.92       10.87      3.46 o 
  12   1   4       15.55       16.52      3.55 o 
  -9   2   4       10.35        8.74      2.24 o 
  -8   2   4       52.88       49.72     10.24 o 
  -7   2   4       38.91       38.91      3.63 o 
  -6   2   4        0.02       -0.74      0.74 o 
  -5   2   4        7.19        6.61      1.11 o 
  -4   2   4       14.98       12.47      1.40 o 
  -3   2   4       75.64       73.12      2.87 o 
  -2   2   4      332.94      305.89      7.18 o 
  -1   2   4        1.59        1.71      0.52 o 
   0   2   4     1518.88     1633.59      9.74 o 
   1   2   4      299.83      324.63      5.47 o 
   2   2   4        0.01       -0.20      0.81 o 
   3   2   4      779.01      803.95      8.20 o 
   4   2   4     1504.03     1458.23     16.90 o 
   5   2   4       25.99       24.18      2.47 o 
   6   2   4      132.68      137.45      8.05 o 
   7   2   4       92.07       96.98      3.88 o 
   8   2   4        0.16       -0.11      1.42 o 
   9   2   4        6.78        2.87      1.84 o 
  10   2   4        0.41       -0.52      1.49 o 
  11   2   4        0.35        1.52      2.65 o 
  12   2   4        1.50        5.01      2.28 o 
  -9   3   4        6.55        6.67      3.69 o 
  -8   3   4        0.78        0.09      1.48 o 
  -7   3   4        6.29        6.93      2.22 o 
  -6   3   4      203.08      218.71      5.41 o 
  -5   3   4        0.31        0.49      0.56 o 
  -4   3   4       14.08       10.69      1.00 o 
  -3   3   4       22.82       22.42      1.25 o 
  -2   3   4      452.72      466.82      5.84 o 
  -1   3   4      740.78      734.96     12.10 o 
   0   3   4     1842.64     1941.96     12.03 o 
   1   3   4     2796.17     2814.31     13.70 o 
   2   3   4      166.72      155.43      3.07 o 
   3   3   4        1.15        1.59      0.76 o 
   4   3   4      261.43      255.07      5.71 o 
   5   3   4        6.76        3.92      1.62 o 
   6   3   4        2.66        4.10      1.30 o 
   7   3   4       13.74       16.56      1.87 o 
   8   3   4       79.38       71.20      4.06 o 
   9   3   4       11.84       12.54      3.24 o 
  10   3   4        7.22        8.97      2.44 o 
  11   3   4       15.31       16.09      3.27 o 
  12   3   4        1.38        2.44      2.34 o 
  -9   4   4       13.82        5.71      4.13 o 
  -8   4   4        1.36        2.33      2.68 o 
  -7   4   4        5.64       12.52      4.52 o 
  -6   4   4      139.65      147.66      5.31 o 
  -5   4   4       19.87       20.07      1.28 o 
  -4   4   4       41.50       41.71      1.36 o 
  -3   4   4        0.25        1.10      2.15 o 
  -2   4   4       42.48       48.67      1.48 o 
  -1   4   4      380.55      407.03     11.92 o 
   0   4   4      594.75      572.85      7.06 o 
   1   4   4       35.09       33.43      1.54 o 
   2   4   4       46.85       34.39      1.80 o 
   3   4   4      406.67      405.98      7.45 o 
   4   4   4      419.92      420.82      7.44 o 
   5   4   4      111.01      103.63      3.51 o 
   6   4   4       65.23       57.71      3.23 o 
   7   4   4        3.73        4.92      1.46 o 
   8   4   4       80.20       79.65      4.14 o 
   9   4   4       14.96       20.26      2.96 o 
  10   4   4       13.23       14.38      2.86 o 
  11   4   4       19.97       24.31      7.25 o 
  12   4   4        0.02        0.57      1.57 o 
  -8   5   4        1.44       -3.23      4.41 o 
  -7   5   4       11.47       13.52      4.47 o 
  -6   5   4        1.81        1.84      2.36 o 
  -5   5   4        1.99        1.64      1.87 o 
  -4   5   4       20.28       22.72      3.20 o 
  -3   5   4        3.96        4.03      2.18 o 
  -2   5   4      218.61      220.79     10.85 o 
  -1   5   4       66.67       61.13      2.59 o 
   0   5   4      168.45      170.23      2.99 o 
   1   5   4      802.51      826.02      8.50 o 
   2   5   4       47.44       48.39      2.50 o 
   3   5   4       64.54       63.66      2.69 o 
   4   5   4       14.20       15.66      1.36 o 
   5   5   4       62.21       63.05      2.75 o 
   6   5   4      363.82      357.20      9.06 o 
   7   5   4       18.00       14.27      2.10 o 
   8   5   4        4.87        4.86      1.76 o 
   9   5   4        1.36        4.04      1.29 o 
  10   5   4       10.84        9.25      2.22 o 
  11   5   4        2.87        5.54      1.94 o 
  12   5   4        7.84        5.87      4.04 o 
  -8   6   4        8.91       16.37      4.63 o 
  -7   6   4       15.00       19.24      4.71 o 
  -6   6   4        6.13        9.53      3.56 o 
  -5   6   4       21.50       22.62      3.60 o 
  -4   6   4      119.86      112.69      6.72 o 
  -3   6   4       27.36       27.87      3.15 o 
  -2   6   4      335.44      342.94      9.93 o 
  -1   6   4      375.62      374.58     10.15 o 
   0   6   4      245.48      221.03      7.08 o 
   1   6   4      213.29      224.17      4.65 o 
   2   6   4      335.50      313.78      7.10 o 
   3   6   4      230.95      226.01      5.32 o 
   4   6   4        0.77        0.01      0.61 o 
   5   6   4      116.97      110.11      5.11 o 
   6   6   4      171.84      177.49      6.01 o 
   7   6   4        0.45        0.73      1.08 o 
   8   6   4       32.67       35.45      3.36 o 
   9   6   4       32.42       43.29      3.97 o 
  10   6   4       19.04       25.14      3.34 o 
  11   6   4       21.61       30.02      8.11 o 
  12   6   4        9.97       12.64      4.72 o 
  -7   7   4        3.28        0.43      2.67 o 
  -6   7   4        6.21        3.46      2.78 o 
  -5   7   4        3.71        0.67      2.74 o 
  -4   7   4        0.11        0.76      1.47 o 
  -3   7   4        0.25        0.57      1.39 o 
  -2   7   4        0.14        0.33      1.36 o 
  -1   7   4        3.42        3.51      1.34 o 
   0   7   4        2.15        1.72      0.30 o 
   1   7   4      216.90      197.61      4.71 o 
   2   7   4       89.61       96.73      4.99 o 
   3   7   4       38.23       38.19      2.37 o 
   4   7   4       10.51        7.56      1.24 o 
   5   7   4       20.35       20.10      2.14 o 
   6   7   4      171.43      146.15      4.89 o 
   7   7   4       11.26        8.82      1.55 o 
   8   7   4       31.29       26.42      4.97 o 
   9   7   4        3.52        2.27      2.44 o 
  10   7   4       12.78       14.27      4.53 o 
  11   7   4        1.41        3.14      2.41 o 
  -6   8   4        2.21        2.88      2.71 o 
  -5   8   4        2.08       -1.76      3.14 o 
  -4   8   4        1.64        0.78      2.67 o 
  -3   8   4       60.71       58.49      4.79 o 
  -2   8   4      414.12      413.57     13.15 o 
  -1   8   4       62.61       64.56      4.35 o 
   0   8   4        7.31        6.26      0.71 o 
   1   8   4       39.07       37.24      1.87 o 
   2   8   4        0.12        0.86      0.75 o 
   3   8   4      409.39      399.37      8.33 o 
   4   8   4      137.35      136.88      6.42 o 
   5   8   4       40.87       40.89      3.95 o 
   6   8   4        3.02        3.61      1.70 o 
   7   8   4        0.25       -0.29      1.49 o 
   8   8   4       26.52       34.09      6.12 o 
   9   8   4       37.84       47.09      7.68 o 
  10   8   4       24.97       29.08      6.17 o 
  11   8   4       10.16        9.17      4.30 o 
  -5   9   4        3.04        2.09      2.36 o 
  -4   9   4        3.87       -0.58      2.42 o 
  -3   9   4       11.49       10.14      2.13 o 
  -2   9   4        5.24        4.11      2.08 o 
  -1   9   4        8.03       11.44      2.84 o 
   0   9   4        0.35        0.00      0.29 o 
   1   9   4        8.50        7.22      1.01 o 
   2   9   4        8.94        4.25      0.69 o 
   3   9   4      167.91      152.88      4.30 o 
   4   9   4        1.11        1.19      1.33 o 
   5   9   4       23.08       24.42      3.20 o 
   6   9   4        1.28        1.09      2.09 o 
   7   9   4        0.52       -0.46      1.96 o 
   8   9   4        0.31        4.14      2.15 o 
   9   9   4        0.03       -1.12      1.85 o 
  10   9   4        0.04       -2.94      2.94 o 
  -3  10   4       20.86       20.58      4.32 o 
  -2  10   4       60.79       64.02      7.08 o 
  -1  10   4        9.00        9.49      1.62 o 
   0  10   4        4.59        2.76      0.93 o 
   1  10   4        0.02        0.19      1.07 o 
   2  10   4        9.67        7.82      1.29 o 
   3  10   4       29.33       35.77      2.90 o 
   4  10   4       85.56       85.97      4.70 o 
   5  10   4       39.66       45.12      4.49 o 
   6  10   4        2.55        1.54      6.81 o 
   7  10   4       37.51       46.62      4.95 o 
   8  10   4       32.16       38.34      4.82 o 
   9  10   4        6.75        6.45      1.80 o 
  -1  11   4        5.49       -1.02      3.36 o 
   0  11   4        5.28        3.35      2.53 o 
   1  11   4        2.60        0.58      2.29 o 
   2  11   4        2.63       12.60      4.29 o 
   3  11   4        7.93        5.88      4.37 o 
   4  11   4        1.39        2.01      0.97 o 
   5  11   4        3.24        7.60      2.13 o 
   6  11   4        0.68       -0.36      1.06 o 
   7  11   4       10.66        7.93      2.44 o 
   8  11   4        1.74        0.25      2.64 o 
   2  12   4        3.52        1.60      2.25 o 
   3  12   4       16.85       21.56      5.59 o 
   4  12   4       13.30        5.56      3.22 o 
   5  12   4        6.41        6.09      2.96 o 
   6  12   4       23.20       33.62      4.16 o 
  -2 -11   5        0.09        0.07      3.25 o 
  -1 -11   5        0.89        2.06      2.32 o 
  -5 -10   5        1.73        6.16      3.12 o 
  -4 -10   5        0.02       -2.57      3.26 o 
  -3 -10   5        1.09       -3.13      3.42 o 
  -2 -10   5        5.81       -0.16      2.03 o 
  -1 -10   5        1.71        5.12      5.75 o 
   0 -10   5        0.00        2.12      2.65 o 
   1 -10   5        3.02        2.00      1.40 o 
   2 -10   5       10.00       11.01      2.73 o 
   3 -10   5       14.27       12.76      4.07 o 
  -7  -9   5        5.13        5.18      2.49 o 
  -6  -9   5       18.97       21.74      3.57 o 
  -5  -9   5        9.11       12.52      4.19 o 
  -4  -9   5        9.53       15.14      4.37 o 
  -3  -9   5       15.36       15.16      4.62 o 
  -2  -9   5       13.20       13.99      4.24 o 
  -1  -9   5        2.23        1.88      1.38 o 
   0  -9   5        0.01        1.17      1.41 o 
   1  -9   5        1.35        1.98      1.51 o 
   2  -9   5        1.08       -1.75      1.75 o 
   3  -9   5        2.79        1.92      2.14 o 
   4  -9   5        8.16        7.51      3.38 o 
   5  -9   5        2.90        6.06      2.72 o 
  -8  -8   5        0.03       -0.44      1.55 o 
  -7  -8   5       14.94       18.97      3.27 o 
  -6  -8   5        2.66        2.62      1.36 o 
  -5  -8   5        5.89        4.50      1.66 o 
  -4  -8   5       22.77       16.30      4.47 o 
  -3  -8   5        1.11       -1.23      2.08 o 
  -2  -8   5       29.10       32.32      3.26 o 
  -1  -8   5      167.12      166.72      5.79 o 
   0  -8   5       52.29       59.51      3.59 o 
   1  -8   5        0.10        0.27      1.32 o 
   2  -8   5        0.38       -1.47      2.67 o 
   3  -8   5        0.46        4.62      2.59 o 
   4  -8   5        4.49        7.76      3.26 o 
   5  -8   5        5.12        5.02      5.90 o 
   6  -8   5        5.61        5.75      2.89 o 
  -8  -7   5        5.03        4.11      1.74 o 
  -7  -7   5       16.24       21.95      3.53 o 
  -6  -7   5        0.57        3.22      1.84 o 
  -5  -7   5       18.90       19.67      4.39 o 
  -4  -7   5      146.47      161.30      8.39 o 
  -3  -7   5       34.70       39.69      3.48 o 
  -2  -7   5      164.55      165.92     11.20 o 
  -1  -7   5      251.50      264.49      8.77 o 
   0  -7   5      114.42      115.36      6.02 o 
   1  -7   5      115.76      110.62      4.76 o 
   2  -7   5       51.84       53.08      2.31 o 
   3  -7   5        9.19        9.06      3.16 o 
   4  -7   5       22.57       24.83      4.73 o 
   5  -7   5        5.64        6.16      1.52 o 
   6  -7   5        1.80        4.44      1.80 o 
   7  -7   5        1.60        0.69      2.40 o 
  -9  -6   5        6.08        3.69      6.48 o 
  -8  -6   5        0.08        0.14      1.40 o 
  -7  -6   5        0.01       -0.62      2.78 o 
  -6  -6   5        1.70        1.74      1.10 o 
  -5  -6   5        0.82        0.83      1.05 o 
  -4  -6   5       65.82       68.07      4.85 o 
  -3  -6   5       20.90       15.94      3.73 o 
  -2  -6   5       99.67       99.88      5.41 o 
  -1  -6   5      181.92      182.82      3.88 o 
   0  -6   5       63.69       65.12      3.52 o 
   1  -6   5       47.55       44.48      3.04 o 
   2  -6   5       42.84       39.48      3.78 o 
   3  -6   5        0.77       -2.15      2.15 o 
   4  -6   5        7.37       11.27      2.39 o 
   5  -6   5        4.19        6.70      1.24 o 
   6  -6   5        0.76       -1.93      1.93 o 
   7  -6   5        0.00        2.28      1.46 o 
   8  -6   5        1.41        0.69      2.65 o 
 -10  -5   5        0.09        3.12      3.08 o 
  -9  -5   5       21.48       27.49      4.01 o 
  -8  -5   5       16.80       18.83      2.99 o 
  -7  -5   5        3.11        2.13      2.23 o 
  -6  -5   5       33.10       30.03      3.26 o 
  -5  -5   5       10.73       10.50      1.51 o 
  -4  -5   5       50.34       53.20      2.99 o 
  -3  -5   5      326.03      316.72      8.94 o 
  -2  -5   5      451.55      450.59      9.77 o 
  -1  -5   5      182.34      173.35      3.90 o 
   0  -5   5      479.33      477.43      6.57 o 
   1  -5   5      137.94      149.09      4.48 o 
   2  -5   5       86.40       85.86      4.76 o 
   3  -5   5      143.97      167.59      7.40 o 
   4  -5   5      120.21      128.06     14.00 o 
   5  -5   5       30.67       32.26      3.28 o 
   6  -5   5        1.39       -1.37      1.37 o 
   7  -5   5        3.96        5.80      2.00 o 
   8  -5   5        8.33       11.67      3.03 o 
   9  -5   5        0.31        2.15      2.73 o 
 -10  -4   5        9.59       10.74      7.00 o 
  -9  -4   5        5.72        9.61      2.47 o 
  -8  -4   5        1.45        5.33      3.25 o 
  -7  -4   5        4.17        7.83      3.37 o 
  -6  -4   5        0.21        2.02      2.53 o 
  -5  -4   5        5.82        5.33      1.35 o 
  -4  -4   5       51.43       58.01      4.63 o 
  -3  -4   5       91.96       86.56      3.85 o 
  -2  -4   5      200.66      206.70      5.48 o 
  -1  -4   5       23.33       15.53      5.19 o 
   0  -4   5       21.78       17.68      1.29 o 
   1  -4   5        0.69        0.62      0.71 o 
   2  -4   5       75.21       79.24      3.81 o 
   3  -4   5        2.74        2.25      1.06 o 
   4  -4   5        0.12       -0.39      1.57 o 
   5  -4   5        0.40       -1.57      1.57 o 
   6  -4   5        2.14        3.47      1.61 o 
   7  -4   5        4.62        2.14      1.29 o 
   8  -4   5        0.00        0.66      1.39 o 
   9  -4   5        0.67       -0.83      1.81 o 
 -10  -3   5        0.11       -0.21      1.89 o 
  -9  -3   5       24.03       25.78      3.92 o 
  -8  -3   5       10.27       15.35      3.78 o 
  -7  -3   5        4.31       -0.16      2.02 o 
  -6  -3   5        2.06        0.66      1.52 o 
  -5  -3   5        0.05        2.04      1.46 o 
  -4  -3   5      120.66      114.92      8.16 o 
  -3  -3   5      158.27      141.77      4.80 o 
  -2  -3   5       34.22       36.93      1.57 o 
  -1  -3   5        6.68        6.95      2.27 o 
   0  -3   5      110.64      107.56      2.67 o 
   1  -3   5       49.30       48.74      3.49 o 
   2  -3   5      176.32      156.12      6.30 o 
   3  -3   5       44.03       43.99      2.86 o 
   4  -3   5      224.51      219.49      5.73 o 
   5  -3   5      268.61      258.46      6.41 o 
   6  -3   5      160.60      158.67      9.19 o 
   7  -3   5       15.58       16.31      2.84 o 
   8  -3   5       24.44       27.89      3.50 o 
   9  -3   5       12.24        7.86      2.52 o 
  10  -3   5        1.03        0.09      1.77 o 
 -10  -2   5        2.23       -0.81      3.91 o 
  -9  -2   5        0.56       -1.42      1.55 o 
  -8  -2   5        0.51       -2.14      2.14 o 
  -7  -2   5       17.65       12.32      3.61 o 
  -6  -2   5        0.11        1.09      1.88 o 
  -5  -2   5       53.40       51.45      4.16 o 
  -4  -2   5      142.16      155.40      5.42 o 
  -3  -2   5       97.71      101.63      5.16 o 
  -2  -2   5      169.20      192.05      3.10 o 
  -1  -2   5      264.46      264.35     10.88 o 
   0  -2   5      648.05      642.74     16.85 o 
   1  -2   5      184.38      223.55     10.07 o 
   2  -2   5      135.44      162.90      6.06 o 
   3  -2   5      302.50      274.00      8.26 o 
   4  -2   5        4.51        5.20      1.19 o 
   5  -2   5      213.91      207.55      5.63 o 
   6  -2   5       11.52        7.45      2.06 o 
   7  -2   5      187.59      179.13      8.11 o 
   8  -2   5        3.03       -0.64      1.49 o 
   9  -2   5        6.63        6.39      1.84 o 
  10  -2   5        5.14        3.22      2.03 o 
  11  -2   5        2.04       -0.16      5.51 o 
 -10  -1   5        0.54       -0.42      2.64 o 
  -9  -1   5        3.61        2.42      1.69 o 
  -8  -1   5       49.67       42.75      5.51 o 
  -7  -1   5      206.77      223.64     12.54 o 
  -6  -1   5      195.26      192.86      8.26 o 
  -5  -1   5      141.03      146.21      5.46 o 
  -4  -1   5      261.25      258.58      6.77 o 
  -3  -1   5       30.62       33.98      4.23 o 
  -2  -1   5        4.26       10.49      1.64 o 
  -1  -1   5       46.62       57.34      2.87 o 
   0  -1   5        8.71        7.09      2.00 o 
   1  -1   5      142.52      155.36      7.96 o 
   2  -1   5       22.47       25.01      2.45 o 
   3  -1   5       74.51       87.20      4.50 o 
   4  -1   5      135.54      134.06      4.76 o 
   5  -1   5       13.33       11.16      1.61 o 
   6  -1   5      827.65      832.13     25.21 o 
   7  -1   5      278.04      256.76      9.49 o 
   8  -1   5       67.39       73.41      5.44 o 
   9  -1   5       49.67       40.36      4.35 o 
  10  -1   5        5.18        3.02      2.71 o 
  11  -1   5        1.77        1.53      2.11 o 
 -10   0   5        0.43       -1.76      1.76 o 
  -9   0   5        2.92       -1.61      1.70 o 
  -8   0   5       60.57       53.23      4.85 o 
  -7   0   5       39.29       41.69      5.35 o 
  -6   0   5       26.29       29.55      2.59 o 
  -5   0   5      182.41      190.45      6.00 o 
  -4   0   5      234.18      220.13      7.50 o 
  -3   0   5      118.87      119.07      6.72 o 
  -2   0   5      746.62      734.63     11.40 o 
  -1   0   5        4.66        1.76      0.71 o 
   0   0   5      802.37      850.48     11.96 o 
   1   0   5      542.05      531.90      6.07 o 
   2   0   5       71.31       75.30      5.50 o 
   3   0   5        2.15        1.69      1.13 o 
   4   0   5       21.46       23.58      2.42 o 
   5   0   5        2.50        3.02      1.35 o 
   6   0   5      190.29      193.07      5.48 o 
   7   0   5       33.40       34.17      3.51 o 
   8   0   5        2.21        1.38      1.52 o 
   9   0   5       23.55       26.31      3.56 o 
  10   0   5        1.29        3.52      2.05 o 
  11   0   5        0.82        2.66      2.08 o 
  12   0   5        0.36        6.20      3.44 o 
  -9   1   5       20.58       22.64      3.27 o 
  -8   1   5        0.10       -1.50      1.50 o 
  -7   1   5       28.33       22.17      3.14 o 
  -6   1   5      111.83      114.03      4.74 o 
  -5   1   5      159.79      142.40      6.24 o 
  -4   1   5       43.60       39.18      3.07 o 
  -3   1   5       50.81       42.92      2.80 o 
  -2   1   5      770.09      776.05     10.72 o 
  -1   1   5     1759.00     1782.84     20.17 o 
   0   1   5      328.35      322.67      5.05 o 
   1   1   5       45.15       42.02      2.77 o 
   2   1   5      118.44       97.59      3.13 o 
   3   1   5        2.06       -0.06      0.73 o 
   4   1   5      467.47      479.74     10.54 o 
   5   1   5        1.77        0.33      1.10 o 
   6   1   5        6.08        4.97      1.18 o 
   7   1   5        0.57        2.78      1.49 o 
   8   1   5       79.04       80.58      5.56 o 
   9   1   5        0.17       -0.02      1.47 o 
  10   1   5        1.61        4.69      1.94 o 
  11   1   5        9.83        6.85      2.54 o 
  12   1   5        4.18        6.26      2.43 o 
  -9   2   5       23.53       16.55      5.57 o 
  -8   2   5       25.52       24.02      3.18 o 
  -7   2   5       37.63       38.53      3.61 o 
  -6   2   5      162.53      168.15      6.95 o 
  -5   2   5       72.83       74.10      4.33 o 
  -4   2   5      141.38      134.89      4.19 o 
  -3   2   5        6.07        7.95      2.10 o 
  -2   2   5      390.35      406.60      9.66 o 
  -1   2   5        0.10        1.12      0.68 o 
   0   2   5     2188.97     2186.81     13.00 o 
   1   2   5     1591.38     1546.06      9.59 o 
   2   2   5       19.18       12.15      1.27 o 
   3   2   5      399.29      396.91      7.13 o 
   4   2   5      944.06      950.42     11.92 o 
   5   2   5      193.48      204.52      7.04 o 
   6   2   5      175.95      167.93      4.42 o 
   7   2   5       81.80       93.57      4.53 o 
   8   2   5       68.15       77.87      5.44 o 
   9   2   5        0.04       -4.63      4.63 o 
  10   2   5        0.00        0.84      1.90 o 
  11   2   5        3.66       10.18      2.82 o 
  12   2   5        0.00       -0.81      1.98 o 
  -9   3   5        5.40        8.24      3.97 o 
  -8   3   5        5.35       -0.76      3.46 o 
  -7   3   5       12.37       10.80      4.51 o 
  -6   3   5      173.55      182.97      4.77 o 
  -5   3   5        3.74        3.47      1.47 o 
  -4   3   5       49.22       45.56      2.47 o 
  -3   3   5        0.00       -0.40      0.50 o 
  -2   3   5       53.03       64.42      4.86 o 
  -1   3   5       94.53      110.55      2.96 o 
   0   3   5      797.38      794.09     11.60 o 
   1   3   5      440.72      451.79      6.73 o 
   2   3   5     1098.10     1103.52      8.58 o 
   3   3   5      179.19      174.00      4.82 o 
   4   3   5      232.39      254.23      5.25 o 
   5   3   5       13.55       18.58      3.04 o 
   6   3   5        8.35       10.39      1.62 o 
   7   3   5       33.59       31.69      2.85 o 
   8   3   5        0.79        0.18      1.27 o 
   9   3   5       13.67       12.66      2.46 o 
  10   3   5        0.58        0.47      1.58 o 
  11   3   5        2.29        2.70      1.82 o 
  12   3   5        8.15        6.40      3.50 o 
  -8   4   5       11.25       11.58      4.31 o 
  -7   4   5        6.57        4.97      2.28 o 
  -6   4   5       22.40       18.62      1.75 o 
  -5   4   5        2.03        1.87      0.36 o 
  -4   4   5      387.96      373.22     14.35 o 
  -3   4   5        7.84        6.19      1.04 o 
  -2   4   5       37.50       36.02      4.77 o 
  -1   4   5        5.16        9.59      1.27 o 
   0   4   5      405.02      404.50      5.47 o 
   1   4   5      530.50      567.98      7.58 o 
   2   4   5      564.00      574.91      7.15 o 
   3   4   5      367.16      369.17      5.50 o 
   4   4   5      383.67      372.13      6.52 o 
   5   4   5      318.89      319.77      6.39 o 
   6   4   5      102.77      102.64      4.42 o 
   7   4   5        1.11        0.66      1.19 o 
   8   4   5        0.19        0.58      1.21 o 
   9   4   5        1.84        1.32      1.42 o 
  10   4   5        6.37       11.20      2.47 o 
  11   4   5        4.75        8.02      2.37 o 
  12   4   5        2.73        6.72      2.62 o 
  -8   5   5        1.41       -0.10      2.75 o 
  -7   5   5        1.33        1.47      3.19 o 
  -6   5   5        1.90        1.34     10.46 o 
  -5   5   5       20.18       15.97      2.94 o 
  -4   5   5       45.60       38.06      5.77 o 
  -3   5   5        6.96        7.54      3.04 o 
  -2   5   5       22.42       16.87      1.02 o 
  -1   5   5      138.88      145.13      3.90 o 
   0   5   5      248.53      242.22      3.67 o 
   1   5   5      146.29      153.71      4.51 o 
   2   5   5      125.42      123.02      3.47 o 
   3   5   5      180.05      177.50      4.17 o 
   4   5   5       86.50       83.04      2.88 o 
   5   5   5       40.02       35.95      2.22 o 
   6   5   5      259.63      237.36      7.77 o 
   7   5   5       95.48       92.59      5.24 o 
   8   5   5       36.59       33.72      3.43 o 
   9   5   5        1.00        1.99      1.75 o 
  10   5   5        0.14        0.76      1.49 o 
  11   5   5        0.87        0.80      1.76 o 
  12   5   5        1.41        2.68      3.34 o 
  -7   6   5        8.14       14.66      5.22 o 
  -6   6   5        5.44        4.12      2.77 o 
  -5   6   5       11.75       13.97      2.97 o 
  -4   6   5       27.97       31.03      3.79 o 
  -3   6   5       49.05       46.67      6.05 o 
  -2   6   5       85.59       80.78      7.26 o 
  -1   6   5       47.11       47.55      2.58 o 
   0   6   5      585.42      594.13      8.79 o 
   1   6   5        4.76        2.67      0.62 o 
   2   6   5       64.01       66.62      3.22 o 
   3   6   5      257.07      271.32      5.96 o 
   4   6   5      324.09      313.24      6.12 o 
   5   6   5      314.41      311.68     12.23 o 
   6   6   5       60.71       66.65      4.00 o 
   7   6   5        7.15        6.89      1.61 o 
   8   6   5       30.44       28.85      3.14 o 
   9   6   5       67.64       78.27      5.47 o 
  10   6   5       23.62       23.37      5.63 o 
  11   6   5       12.17       28.06      6.70 o 
  -6   7   5        2.54        5.40      2.97 o 
  -5   7   5        0.50        0.82      1.70 o 
  -4   7   5        0.01        0.61      3.58 o 
  -3   7   5       54.34       46.35      6.83 o 
  -2   7   5       49.72       46.57      4.15 o 
  -1   7   5        4.87        4.20      2.44 o 
   0   7   5       91.15       85.12      3.83 o 
   1   7   5        1.34        2.40      0.81 o 
   2   7   5       74.78       75.73      3.52 o 
   3   7   5      440.21      424.40      7.83 o 
   4   7   5       22.43       22.21      1.57 o 
   5   7   5        0.52        0.75      0.83 o 
   6   7   5      441.44      421.89      8.36 o 
   7   7   5       98.61       92.54      7.33 o 
   8   7   5        7.61        4.62      1.31 o 
   9   7   5        0.03        1.18      2.01 o 
  10   7   5        0.03        1.74      1.96 o 
  11   7   5        4.04       -4.23      4.23 o 
  -5   8   5       31.78       39.38      6.73 o 
  -4   8   5       12.28       12.08      2.68 o 
  -3   8   5       22.96       24.50      4.05 o 
  -2   8   5      220.28      230.10     10.16 o 
  -1   8   5      280.38      274.04      9.30 o 
   0   8   5      161.35      160.52      4.06 o 
   1   8   5        8.46        7.48      0.81 o 
   2   8   5       11.34       14.57      1.71 o 
   3   8   5       31.15       35.67      2.82 o 
   4   8   5       76.04       76.64      2.72 o 
   5   8   5      245.73      234.88     11.59 o 
   6   8   5      109.33      102.17      3.86 o 
   7   8   5       25.97       25.72      3.55 o 
   8   8   5       29.22       26.34      5.12 o 
   9   8   5       23.68       21.13      4.90 o 
  10   8   5       20.98       42.24      7.60 o 
  11   8   5       37.16       52.89      8.53 o 
  -4   9   5        3.63        2.84      2.82 o 
  -3   9   5       39.27       28.28      3.55 o 
  -2   9   5        9.14        6.55      1.96 o 
  -1   9   5        3.42        2.63      1.65 o 
   0   9   5      102.77      100.76      4.77 o 
   1   9   5      108.58      107.47      2.86 o 
   2   9   5       87.28       85.74      2.80 o 
   3   9   5       70.28       66.66      3.77 o 
   4   9   5       73.45       61.97      2.13 o 
   5   9   5      104.81      102.56      6.44 o 
   6   9   5        1.97        3.52      2.02 o 
   7   9   5        3.61        5.11      2.33 o 
   8   9   5        0.36        1.66      1.54 o 
   9   9   5        2.17        7.28      3.39 o 
  10   9   5        6.94        9.80      4.14 o 
  -3  10   5        7.67        9.00      3.95 o 
  -2  10   5       85.20       88.57      5.10 o 
  -1  10   5       63.04       68.81      4.29 o 
   0  10   5       43.76       53.25      3.58 o 
   1  10   5        0.25        0.18      1.22 o 
   2  10   5        5.93        2.02      1.40 o 
   3  10   5       19.25       18.06      2.07 o 
   4  10   5       45.41       42.49      3.76 o 
   5  10   5        3.59        4.48      1.72 o 
   6  10   5       24.69       26.89      3.70 o 
   7  10   5       17.64       19.10      3.40 o 
   8  10   5        3.98        8.62      2.49 o 
   9  10   5        0.44        1.06      2.41 o 
  -1  11   5        7.38        9.50      3.39 o 
   0  11   5        0.60        0.20      2.02 o 
   1  11   5        0.05       -0.88      2.74 o 
   2  11   5        1.62       -1.25      2.52 o 
   3  11   5       25.25       29.11      6.34 o 
   4  11   5        9.99       12.28      1.95 o 
   5  11   5       13.00       14.57      2.57 o 
   6  11   5       44.52       45.99      8.48 o 
   7  11   5       15.88       17.48      3.39 o 
   8  11   5        0.57        1.81      2.24 o 
   3  12   5       16.73       19.30      5.47 o 
   4  12   5       21.67       21.67      5.82 o 
   5  12   5       20.20       31.75      5.61 o 
   6  12   5        7.03        9.07      5.11 o 
  -4 -10   6        1.46        3.71      3.31 o 
  -3 -10   6        1.43        3.57      2.34 o 
  -2 -10   6        2.54       -0.17      2.24 o 
  -1 -10   6        5.47        4.35      2.93 o 
   0 -10   6        9.14       11.40      3.86 o 
   1 -10   6        3.99        6.71      3.16 o 
   2 -10   6        0.01        2.15      2.12 o 
  -6  -9   6        2.07        7.81      3.39 o 
  -5  -9   6        0.75        0.67      2.38 o 
  -4  -9   6        6.53        2.59      2.18 o 
  -3  -9   6        4.68        4.76      3.08 o 
  -2  -9   6       16.13       18.21      4.49 o 
  -1  -9   6        6.30        5.74      1.98 o 
   0  -9   6        1.80        4.66      3.04 o 
   1  -9   6        1.93        0.39      1.24 o 
   2  -9   6        0.05        0.73      1.72 o 
   3  -9   6        0.20        2.47      2.55 o 
   4  -9   6        4.50        6.62      3.25 o 
  -7  -8   6        3.73        2.12      2.92 o 
  -6  -8   6        1.44       -1.68      1.86 o 
  -5  -8   6        4.10        3.82      2.58 o 
  -4  -8   6        4.51        4.80      3.10 o 
  -3  -8   6        3.96        2.33      2.75 o 
  -2  -8   6        3.42       -2.38      2.44 o 
  -1  -8   6       10.37        8.37      3.72 o 
   0  -8   6       46.19       43.32      3.97 o 
   1  -8   6       26.91       28.54      3.33 o 
   2  -8   6        0.46       -0.20      1.67 o 
   3  -8   6        2.32        4.20      2.38 o 
   4  -8   6        0.23       -2.62      2.62 o 
   5  -8   6        1.17       -0.47      2.62 o 
  -8  -7   6        8.74       11.80      2.82 o 
  -7  -7   6       17.21       21.90      3.41 o 
  -6  -7   6        3.42        4.77      1.60 o 
  -5  -7   6        0.16        1.81      1.57 o 
  -4  -7   6        9.60        5.17      2.88 o 
  -3  -7   6       51.94       53.02      5.81 o 
  -2  -7   6      195.02      204.41      8.28 o 
  -1  -7   6       35.64       36.99      3.62 o 
   0  -7   6        0.47        4.37      1.66 o 
   1  -7   6       10.08       14.53      3.98 o 
   2  -7   6       22.25       22.88      4.79 o 
   3  -7   6       16.47       17.77      4.21 o 
   4  -7   6        6.01        4.29      2.14 o 
   5  -7   6        0.05        2.67      2.36 o 
   6  -7   6        1.16        3.99      1.68 o 
   7  -7   6        1.38        1.98      2.92 o 
  -8  -6   6        2.44        2.55      3.22 o 
  -7  -6   6        0.04       -0.12      2.96 o 
  -6  -6   6       12.84       10.30      2.30 o 
  -5  -6   6        4.13        2.16      0.98 o 
  -4  -6   6       11.52       11.54      2.26 o 
  -3  -6   6       48.84       46.17      6.42 o 
  -2  -6   6      160.85      178.66      9.11 o 
  -1  -6   6       40.61       34.07      2.29 o 
   0  -6   6       58.62       65.19      2.67 o 
   1  -6   6       20.42       23.52      2.30 o 
   2  -6   6       15.89        9.51      3.59 o 
   3  -6   6       76.79       74.39      8.01 o 
   4  -6   6        6.80        4.88      2.72 o 
   5  -6   6       14.15       14.07      3.78 o 
   6  -6   6        5.18        1.26      1.41 o 
   7  -6   6        0.54       -0.04      1.33 o 
   8  -6   6        3.73       18.28      5.65 o 
  -9  -5   6        4.00        0.18      1.73 o 
  -8  -5   6       10.86        7.94      3.58 o 
  -7  -5   6       37.93       49.85      7.34 o 
  -6  -5   6       39.00       40.05      3.70 o 
  -5  -5   6        6.41        9.12      1.48 o 
  -4  -5   6        0.26        0.46      0.78 o 
  -3  -5   6       30.06       35.01      5.24 o 
  -2  -5   6      152.03      138.43      6.03 o 
  -1  -5   6      553.12      555.12     11.19 o 
   0  -5   6      124.94      128.40      3.71 o 
   1  -5   6       78.50       69.62      2.88 o 
   2  -5   6      125.16      133.23      5.18 o 
   3  -5   6        6.66        7.05      2.90 o 
   4  -5   6       36.12       36.03      5.42 o 
   5  -5   6       23.08       19.38      3.96 o 
   6  -5   6        6.47        8.93      1.68 o 
   7  -5   6        7.09        8.75      2.28 o 
   8  -5   6        8.88        6.82      3.42 o 
   9  -5   6        2.84        0.77      3.21 o 
  -9  -4   6        5.60       10.00      2.70 o 
  -8  -4   6        0.01        1.01      2.74 o 
  -7  -4   6        0.08       -1.35      1.89 o 
  -6  -4   6        1.68       -1.94      2.56 o 
  -5  -4   6        3.08        4.09      1.51 o 
  -4  -4   6        5.32        7.68      1.25 o 
  -3  -4   6        2.38       -0.29      0.95 o 
  -2  -4   6        7.88        4.19      2.23 o 
  -1  -4   6      194.39      196.28      6.89 o 
   0  -4   6      152.84      149.90      3.39 o 
   1  -4   6        0.28       -0.61      1.13 o 
   2  -4   6      198.16      185.26      8.55 o 
   3  -4   6       46.02       45.08      5.76 o 
   4  -4   6       28.42       19.38      4.20 o 
   5  -4   6       38.14       38.39      5.51 o 
   6  -4   6        1.95        1.52      3.93 o 
   7  -4   6        3.63        5.27      4.87 o 
   8  -4   6        0.98        1.50      1.61 o 
   9  -4   6        0.00        1.26      1.78 o 
  -9  -3   6        6.89        8.35      2.64 o 
  -8  -3   6       27.82       31.65      5.81 o 
  -7  -3   6      111.66      106.73      9.92 o 
  -6  -3   6       21.28       25.36      4.80 o 
  -5  -3   6        0.57       -0.03      2.28 o 
  -4  -3   6       74.30       65.78      4.69 o 
  -3  -3   6      232.86      244.02      4.44 o 
  -2  -3   6      141.68      131.30      4.32 o 
  -1  -3   6       28.48       24.53      3.12 o 
   0  -3   6       60.84       59.52      6.03 o 
   1  -3   6       87.04       90.79      3.55 o 
   2  -3   6       20.15       25.95      2.84 o 
   3  -3   6       19.06       14.26      1.91 o 
   4  -3   6       66.44       65.42      6.85 o 
   5  -3   6       27.65       31.67      3.63 o 
   6  -3   6      151.23      148.74      7.57 o 
   7  -3   6       18.87       19.48      3.04 o 
   8  -3   6        5.87        7.68      2.00 o 
   9  -3   6        2.69        7.21      2.30 o 
  10  -3   6        0.49       -0.99      1.39 o 
  -9  -2   6        7.32       12.43      2.96 o 
  -8  -2   6       27.65       35.08      6.11 o 
  -7  -2   6       36.36       35.67      5.67 o 
  -6  -2   6        3.17        2.45      1.42 o 
  -5  -2   6        1.47        3.12      1.61 o 
  -4  -2   6      120.72      122.67      6.31 o 
  -3  -2   6      123.29      120.51      5.88 o 
  -2  -2   6       44.16       35.56      1.76 o 
  -1  -2   6       64.59       67.20      5.08 o 
   0  -2   6      168.72      171.38      9.43 o 
   1  -2   6       55.63       63.54      2.96 o 
   2  -2   6       31.28       29.12      4.21 o 
   3  -2   6        0.42        1.61      1.34 o 
   4  -2   6        1.93        0.82      1.01 o 
   5  -2   6       60.68       64.18      4.75 o 
   6  -2   6      169.55      161.87      7.78 o 
   7  -2   6       32.12       34.87      3.87 o 
   8  -2   6       20.39       25.43      3.98 o 
   9  -2   6        6.61        7.98      2.20 o 
  10  -2   6        3.92        8.40      2.44 o 
  11  -2   6        5.45        8.97      3.71 o 
  -9  -1   6        1.60        6.14      2.14 o 
  -8  -1   6        0.17        5.18      3.01 o 
  -7  -1   6       57.61       55.39      6.58 o 
  -6  -1   6       57.47       50.10      4.51 o 
  -5  -1   6       70.23       67.75      4.86 o 
  -4  -1   6       57.47       57.94      3.46 o 
  -3  -1   6       19.91       17.78      2.44 o 
  -2  -1   6      118.88      107.80      5.08 o 
  -1  -1   6        0.89        1.86      1.54 o 
   0  -1   6       53.22       65.07      3.94 o 
   1  -1   6       98.93       93.45      2.81 o 
   2  -1   6       96.56       98.64      4.96 o 
   3  -1   6       18.38       20.36      2.45 o 
   4  -1   6       53.05       60.29      4.30 o 
   5  -1   6      130.05      130.85      5.24 o 
   6  -1   6       49.71       45.26      4.21 o 
   7  -1   6       31.51       22.83      3.38 o 
   8  -1   6       10.31        8.40      2.39 o 
   9  -1   6       18.79       12.80      2.74 o 
  10  -1   6        8.13        9.60      2.81 o 
  11  -1   6        1.17        0.77      1.71 o 
  -9   0   6       13.14       18.80      5.62 o 
  -8   0   6       13.33       13.90      2.88 o 
  -7   0   6       17.64       19.14      3.73 o 
  -6   0   6       85.36       80.05      5.48 o 
  -5   0   6       71.97       74.83      3.99 o 
  -4   0   6       41.53       40.54      4.94 o 
  -3   0   6      735.52      692.99     13.33 o 
  -2   0   6      792.24      814.32     13.11 o 
  -1   0   6      389.66      400.48      9.01 o 
   0   0   6      322.28      352.38      8.43 o 
   1   0   6       28.01       37.13      2.91 o 
   2   0   6        3.91        3.82      1.05 o 
   3   0   6        3.07        7.37      1.60 o 
   4   0   6       15.29       18.38      1.99 o 
   5   0   6       28.01       29.80      3.10 o 
   6   0   6       24.81       26.90      3.27 o 
   7   0   6        5.36        2.64      1.74 o 
   8   0   6       60.25       65.18      5.41 o 
   9   0   6       40.37       34.80      4.12 o 
  10   0   6       17.17       14.79      3.23 o 
  11   0   6       13.07       15.26      3.27 o 
  -9   1   6        0.52        6.66      3.55 o 
  -8   1   6        3.19        0.76      2.75 o 
  -7   1   6       45.48       48.88      4.43 o 
  -6   1   6        7.25        4.75      1.32 o 
  -5   1   6       13.84       12.18      1.70 o 
  -4   1   6       43.04       45.18      3.54 o 
  -3   1   6        3.29        4.51      1.53 o 
  -2   1   6       85.13       78.76      3.78 o 
  -1   1   6      320.36      318.86      7.28 o 
   0   1   6      118.84      122.92      3.39 o 
   1   1   6      462.84      475.10     12.56 o 
   2   1   6       94.64       87.47      3.12 o 
   3   1   6        0.74        0.17      0.80 o 
   4   1   6      186.24      167.86      6.66 o 
   5   1   6       28.28       23.61      2.79 o 
   6   1   6       40.87       36.94      3.58 o 
   7   1   6        0.55        0.50      1.57 o 
   8   1   6        0.81        0.40      1.78 o 
   9   1   6        0.65        0.15      2.06 o 
  10   1   6        5.74        3.71      2.36 o 
  11   1   6        0.13        1.59      2.26 o 
  12   1   6        3.29        2.52      2.82 o 
  -8   2   6       13.33       15.74      4.79 o 
  -7   2   6       54.03       67.94      4.90 o 
  -6   2   6        0.12        0.50      1.08 o 
  -5   2   6      173.45      174.04      6.89 o 
  -4   2   6      198.62      184.46      6.69 o 
  -3   2   6      346.67      351.84     10.84 o 
  -2   2   6      781.09      784.84     15.37 o 
  -1   2   6       62.48       72.20      2.46 o 
   0   2   6       54.62       57.77      2.42 o 
   1   2   6       98.91       90.69      3.13 o 
   2   2   6     1249.46     1222.27      9.53 o 
   3   2   6      778.90      755.28     10.35 o 
   4   2   6        3.45        3.01      0.83 o 
   5   2   6       12.52       16.42      1.87 o 
   6   2   6       37.12       33.75      4.06 o 
   7   2   6       73.07       66.41      7.12 o 
   8   2   6        0.29        2.73      1.69 o 
   9   2   6        6.97        8.38      2.09 o 
  10   2   6       34.25       38.96      4.60 o 
  11   2   6        8.42       11.23      3.78 o 
  12   2   6        0.97        0.17      1.91 o 
  -8   3   6        6.52        0.88      2.51 o 
  -7   3   6        0.85       -0.26      3.35 o 
  -6   3   6        1.23        0.29      0.80 o 
  -5   3   6      142.62      150.52      5.82 o 
  -4   3   6      242.81      236.70      5.44 o 
  -3   3   6       41.74       42.58      2.24 o 
  -2   3   6       88.46       90.73      4.70 o 
  -1   3   6      270.21      279.85      4.78 o 
   0   3   6       65.42       64.21      2.50 o 
   1   3   6       49.31       60.09      2.68 o 
   2   3   6        6.42        7.28      0.90 o 
   3   3   6        9.82       10.68      1.39 o 
   4   3   6      348.70      380.21      6.82 o 
   5   3   6        0.12        0.78      0.78 o 
   6   3   6        6.90        7.07      1.88 o 
   7   3   6       16.66       15.71      2.44 o 
   8   3   6        7.70        7.01      3.03 o 
   9   3   6       10.37        9.39      4.21 o 
  10   3   6       18.49        9.78      2.53 o 
  11   3   6        0.00        0.12      2.13 o 
  12   3   6        0.72       -0.52      1.63 o 
  -8   4   6       31.22       37.42      7.53 o 
  -7   4   6       46.01       46.53      7.54 o 
  -6   4   6        1.93        1.61      1.68 o 
  -5   4   6        3.01        2.94      0.76 o 
  -4   4   6        0.23       -0.01      0.37 o 
  -3   4   6      203.86      203.80      4.11 o 
  -2   4   6      143.78      139.70      9.81 o 
  -1   4   6       40.57       36.51      3.95 o 
   0   4   6      802.24      857.31      8.18 o 
   1   4   6      112.98       96.29      3.39 o 
   2   4   6      473.06      471.23      6.77 o 
   3   4   6      893.66      911.92     13.39 o 
   4   4   6      451.96      466.08      7.60 o 
   5   4   6      164.98      169.31      4.36 o 
   6   4   6       95.99      101.34      5.64 o 
   7   4   6       87.24       95.21      6.96 o 
   8   4   6        4.59        3.31      2.07 o 
   9   4   6        0.25       -1.59      2.54 o 
  10   4   6        0.55        0.24      2.60 o 
  11   4   6        6.81        6.35      2.05 o 
  12   4   6        3.93        5.46      2.44 o 
  -7   5   6        4.58        8.37      4.22 o 
  -6   5   6       22.12       18.82      3.46 o 
  -5   5   6       63.20       65.53      5.75 o 
  -4   5   6        3.57        6.06      3.03 o 
  -3   5   6        2.07        1.47      0.36 o 
  -2   5   6       26.47       22.08      1.89 o 
  -1   5   6        5.53        5.53      1.07 o 
   0   5   6       34.17       32.60      1.54 o 
   1   5   6        1.03        0.23      0.63 o 
   2   5   6       66.10       69.04      2.72 o 
   3   5   6       92.23       97.65      3.41 o 
   4   5   6       71.88       70.96      2.49 o 
   5   5   6       51.72       59.19      2.95 o 
   6   5   6        4.35        2.71      1.23 o 
   7   5   6       56.25       60.36      4.42 o 
   8   5   6        4.92        7.70      1.84 o 
   9   5   6        3.01       -1.91      3.08 o 
  10   5   6        2.95        5.16      3.85 o 
  11   5   6        0.27        7.51      3.93 o 
  12   5   6        0.33        5.51      2.48 o 
  -7   6   6        8.09        7.72      3.57 o 
  -6   6   6        0.27        0.28      1.88 o 
  -5   6   6        2.33        4.31      1.95 o 
  -4   6   6       23.67       22.40      3.55 o 
  -3   6   6       15.14       14.75      3.77 o 
  -2   6   6       20.12       24.85      4.35 o 
  -1   6   6      121.64      110.96      5.50 o 
   0   6   6       94.73      102.80      3.93 o 
   1   6   6       47.23       43.17      2.26 o 
   2   6   6       15.09       13.60      1.60 o 
   3   6   6       15.05       17.17      1.61 o 
   4   6   6       38.85       37.44      2.46 o 
   5   6   6      425.33      394.20      8.34 o 
   6   6   6      108.74      108.38      5.41 o 
   7   6   6       14.77       11.13      1.99 o 
   8   6   6        0.03       -1.61      3.16 o 
   9   6   6        3.26        4.87      2.63 o 
  10   6   6        6.45       -0.36      2.59 o 
  11   6   6       17.18       29.59      6.67 o 
  -6   7   6        1.69       -2.74      2.74 o 
  -5   7   6        0.24        0.97      1.82 o 
  -4   7   6        0.56        1.24      1.74 o 
  -3   7   6       25.13       36.20      4.15 o 
  -2   7   6       15.60       13.01      3.55 o 
  -1   7   6       78.79       76.11      7.40 o 
   0   7   6       12.50        7.95      1.55 o 
   1   7   6       23.56       23.43      1.65 o 
   2   7   6      144.57      133.94      6.18 o 
   3   7   6       19.71       19.35      1.81 o 
   4   7   6      163.57      154.50      4.18 o 
   5   7   6      309.80      308.58      7.34 o 
   6   7   6        8.51        4.61      1.19 o 
   7   7   6        2.47        0.71      1.48 o 
   8   7   6        3.31        1.83      2.23 o 
   9   7   6        0.36       -0.36      3.06 o 
  10   7   6        5.39       12.63      4.60 o 
  11   7   6        5.84       21.92      5.62 o 
  -5   8   6       17.43       20.61      3.59 o 
  -4   8   6       18.05       20.41      6.61 o 
  -3   8   6       53.86       57.73     14.78 o 
  -2   8   6       89.90       96.89     11.99 o 
  -1   8   6        7.33        8.35      1.84 o 
   0   8   6       18.84       20.64      1.75 o 
   1   8   6       93.91       97.60      3.22 o 
   2   8   6        0.09        0.57      0.63 o 
   3   8   6        0.06       -0.44      1.16 o 
   4   8   6       17.25       13.89      1.67 o 
   5   8   6        0.65        0.32      0.70 o 
   6   8   6       42.20       43.52      3.71 o 
   7   8   6        2.15        2.48      1.58 o 
   8   8   6       19.36       19.93      4.78 o 
   9   8   6       19.37       15.92      4.34 o 
  10   8   6        9.25        7.67      4.12 o 
  -4   9   6        8.42       12.30      3.52 o 
  -3   9   6       67.56       58.53     10.28 o 
  -2   9   6       28.70       28.20      4.47 o 
  -1   9   6        0.34        0.33      1.21 o 
   0   9   6        6.16        7.76      1.59 o 
   1   9   6       12.36       10.47      1.78 o 
   2   9   6       73.78       76.26      3.46 o 
   3   9   6       51.15       51.68      3.42 o 
   4   9   6        0.46        0.36      1.50 o 
   5   9   6        1.82       -0.06      2.34 o 
   6   9   6       31.54       30.36      3.78 o 
   7   9   6       21.89       26.83      3.78 o 
   8   9   6        0.13       -0.92      1.34 o 
   9   9   6        6.82        7.66      2.65 o 
  10   9   6       12.66       21.88      6.31 o 
  -2  10   6       31.47       32.13      4.33 o 
  -1  10   6       14.52       15.85      2.28 o 
   0  10   6       38.98       44.69      3.52 o 
   1  10   6       49.08       52.66      6.02 o 
   2  10   6       17.78       21.52      2.78 o 
   3  10   6        2.60        3.24      1.01 o 
   4  10   6        1.37        0.09      1.49 o 
   5  10   6        2.15       -0.22      1.47 o 
   6  10   6        0.10        0.65      2.12 o 
   7  10   6       19.31       18.92      3.35 o 
   8  10   6       19.02       27.01      4.03 o 
   9  10   6        0.36       -0.53      1.57 o 
   0  11   6       50.52       48.60      7.90 o 
   1  11   6       16.36       27.84      5.95 o 
   2  11   6       15.21       19.67      5.63 o 
   3  11   6        7.64       13.47      5.06 o 
   4  11   6        0.28        2.66      2.69 o 
   5  11   6       10.89       15.72      2.55 o 
   6  11   6       14.47       15.63      3.08 o 
   7  11   6       14.80       17.42      5.11 o 
   8  11   6       11.57       16.05      4.52 o 
  -1 -10   7        0.21       -3.34      3.34 o 
  -4  -9   7        0.19       -2.68      2.88 o 
  -3  -9   7        3.06        2.06      2.63 o 
  -2  -9   7        8.89       14.48      4.45 o 
  -1  -9   7        6.87       12.20      3.89 o 
   0  -9   7       13.10       13.88      4.33 o 
   1  -9   7        8.43        8.92      3.81 o 
   2  -9   7        6.37        3.53      2.32 o 
   3  -9   7        7.28       12.82      4.24 o 
  -6  -8   7        5.38        8.20      4.33 o 
  -5  -8   7       12.33       12.89      4.27 o 
  -4  -8   7        1.39        3.34      2.69 o 
  -3  -8   7       32.49       27.79      5.94 o 
  -2  -8   7       34.32       30.21      5.96 o 
  -1  -8   7        2.67       -2.72      2.72 o 
   0  -8   7        7.39       10.05      3.86 o 
   1  -8   7        0.01       -3.42      3.42 o 
   2  -8   7        3.16        3.58      1.72 o 
   3  -8   7        0.09        4.09      3.23 o 
   4  -8   7        1.27        1.71      2.44 o 
   5  -8   7        0.58       -1.08      2.15 o 
  -7  -7   7        5.06        8.15      4.32 o 
  -6  -7   7       13.24       14.70      2.79 o 
  -5  -7   7        3.48        5.21      1.70 o 
  -4  -7   7        0.25       -3.03      3.03 o 
  -3  -7   7        7.95        5.62      2.85 o 
  -2  -7   7       26.34       30.09      5.76 o 
  -1  -7   7      150.42      147.94     11.96 o 
   0  -7   7       19.24       13.03      6.43 o 
   1  -7   7        0.64        0.29      1.89 o 
   2  -7   7        0.33        1.76      1.45 o 
   3  -7   7        9.00       16.22      4.32 o 
   4  -7   7       18.85       14.65      3.85 o 
   5  -7   7        5.92        6.47      3.05 o 
   6  -7   7        4.22        5.31      1.99 o 
  -8  -6   7        3.61        2.20      2.04 o 
  -7  -6   7        3.98        3.24      3.44 o 
  -6  -6   7        2.96        1.20      1.52 o 
  -5  -6   7        0.12        1.48      2.31 o 
  -4  -6   7        2.12        2.21      2.12 o 
  -3  -6   7       11.22       11.78      4.19 o 
  -2  -6   7       43.54       18.74     24.64 o 
  -1  -6   7      195.72      208.30      7.22 o 
   0  -6   7      122.56      120.96      3.90 o 
   1  -6   7       35.38       35.75      2.55 o 
   2  -6   7       17.51       19.92      4.89 o 
   3  -6   7       16.59       20.42      4.83 o 
   4  -6   7       24.50       21.78      4.80 o 
   5  -6   7       10.64       12.54      3.91 o 
   6  -6   7        3.02        0.13      1.57 o 
   7  -6   7        0.03        4.43      2.84 o 
  -8  -5   7        0.86       -1.61      3.01 o 
  -7  -5   7        0.05        0.27      1.33 o 
  -6  -5   7        1.47       -0.10      1.43 o 
  -5  -5   7        3.04        5.26      1.67 o 
  -4  -5   7       18.11       16.30      4.35 o 
  -3  -5   7        2.87        2.43      1.32 o 
  -2  -5   7       31.31       36.64      5.83 o 
  -1  -5   7       18.99        6.85      7.59 o 
   0  -5   7       18.66       14.15      3.52 o 
   1  -5   7       55.82       57.20      2.79 o 
   2  -5   7        0.09        1.13      1.18 o 
   3  -5   7       21.59       19.49      4.27 o 
   4  -5   7       10.97       14.86      4.06 o 
   5  -5   7        2.23       -1.06      2.70 o 
   6  -5   7        0.02       -1.89      1.89 o 
   7  -5   7        3.37        8.59      3.29 o 
   8  -5   7        2.91        4.81      4.44 o 
  -8  -4   7        0.22       -1.33      2.37 o 
  -7  -4   7        1.75        2.59      1.73 o 
  -6  -4   7       21.93       18.47      4.58 o 
  -5  -4   7        0.04        0.45      0.95 o 
  -4  -4   7        0.87        1.47      0.68 o 
  -3  -4   7        1.47        0.36      0.77 o 
  -2  -4   7        0.54        1.79      1.96 o 
  -1  -4   7       44.41       48.25      6.25 o 
   0  -4   7       60.49       64.57      7.05 o 
   1  -4   7      149.96      140.25      3.44 o 
   2  -4   7      105.87      104.30      5.30 o 
   3  -4   7      176.60      185.07     11.97 o 
   4  -4   7      123.96      128.89     10.25 o 
   5  -4   7        7.36        8.68      3.09 o 
   6  -4   7        8.87        8.43      2.34 o 
   7  -4   7       15.30       16.70      4.09 o 
   8  -4   7        0.00        2.17      2.58 o 
   9  -4   7        1.17        2.92      1.97 o 
  -9  -3   7        0.06        1.91      1.89 o 
  -8  -3   7        0.64       -0.22      2.58 o 
  -7  -3   7        1.27        0.09      2.22 o 
  -6  -3   7       39.22       38.22      4.27 o 
  -5  -3   7       38.56       30.25      3.64 o 
  -4  -3   7       10.71       10.33      1.11 o 
  -3  -3   7        3.80        3.02      0.53 o 
  -2  -3   7       27.09       21.03      2.75 o 
  -1  -3   7       68.72       76.48      7.30 o 
   0  -3   7      129.59      126.29      9.21 o 
   1  -3   7       22.85       21.67      1.85 o 
   2  -3   7       14.54       14.89      2.24 o 
   3  -3   7        5.41        6.56      2.99 o 
   4  -3   7        2.69       -0.40      3.07 o 
   5  -3   7       46.95       47.35      6.36 o 
   6  -3   7       28.96       28.91      4.91 o 
   7  -3   7        1.84        2.51      1.49 o 
   8  -3   7       14.39       14.86      3.20 o 
   9  -3   7        4.50        4.62      2.01 o 
  10  -3   7        1.76        6.29      3.47 o 
  -9  -2   7        7.48       13.00      3.13 o 
  -8  -2   7        3.02        5.18      2.96 o 
  -7  -2   7       11.97        9.11      3.18 o 
  -6  -2   7       12.60       13.23      4.81 o 
  -5  -2   7       77.49       68.38      5.26 o 
  -4  -2   7       29.59       32.35      3.53 o 
  -3  -2   7        9.52       13.14      1.48 o 
  -2  -2   7       25.70       29.32      2.52 o 
  -1  -2   7      104.02       98.30      5.44 o 
   0  -2   7       12.74        8.94      1.93 o 
   1  -2   7       27.78       23.03      2.15 o 
   2  -2   7       66.68       68.77      3.79 o 
   3  -2   7      309.43      309.48      9.99 o 
   4  -2   7       93.46       94.56      8.39 o 
   5  -2   7      173.04      169.53     13.65 o 
   6  -2   7        0.01        4.65      2.70 o 
   7  -2   7       20.05       28.99      3.72 o 
   8  -2   7      151.27      155.77      8.69 o 
   9  -2   7       35.27       38.79      4.65 o 
  10  -2   7        7.90       14.15      3.08 o 
  -9  -1   7        1.93        4.58      2.25 o 
  -8  -1   7        4.63        7.95      3.44 o 
  -7  -1   7       10.51        7.59      2.65 o 
  -6  -1   7        0.99        0.07      1.45 o 
  -5  -1   7        2.03        1.85      1.53 o 
  -4  -1   7        0.24       -0.49      1.36 o 
  -3  -1   7       34.54       33.17      3.36 o 
  -2  -1   7        0.02        0.28      0.28 o 
  -1  -1   7        0.45       -0.40      1.08 o 
   0  -1   7       24.85       27.90      2.82 o 
   1  -1   7        4.94        6.75      2.89 o 
   2  -1   7        7.52        9.58      1.45 o 
   3  -1   7       11.00       17.23      1.99 o 
   4  -1   7        1.05        1.68      2.00 o 
   5  -1   7       73.01       78.37      5.43 o 
   6  -1   7      342.95      328.23     15.79 o 
   7  -1   7       30.97       30.35      5.16 o 
   8  -1   7       47.58       43.03      6.64 o 
   9  -1   7        5.64        1.90      4.74 o 
  10  -1   7        0.85       -1.47      1.79 o 
  11  -1   7        3.85        2.60      2.03 o 
  -9   0   7        2.69        4.78      3.16 o 
  -8   0   7       32.09       31.52      5.26 o 
  -7   0   7       80.20       85.29      6.23 o 
  -6   0   7       13.79       15.29      2.68 o 
  -5   0   7      120.02      120.92      6.54 o 
  -4   0   7       95.90       91.51      4.45 o 
  -3   0   7      378.06      362.53     13.32 o 
  -2   0   7      521.95      509.92      9.47 o 
  -1   0   7      487.82      432.83     16.50 o 
   0   0   7       44.84       46.97      3.44 o 
   1   0   7      208.70      232.72      7.65 o 
   2   0   7       62.75       65.07      2.71 o 
   3   0   7       96.46       98.47      4.35 o 
   4   0   7       30.33       36.06      2.43 o 
   5   0   7      204.25      213.25     12.40 o 
   6   0   7       35.56       34.76      5.50 o 
   7   0   7       35.63       43.22      6.19 o 
   8   0   7       34.72       35.73      4.14 o 
   9   0   7       36.88       43.72      4.86 o 
  10   0   7       31.18       32.26      8.06 o 
  11   0   7       16.07       22.97      4.07 o 
  -8   1   7        0.63       -0.68      1.30 o 
  -7   1   7        0.10        0.59      1.56 o 
  -6   1   7        6.97        9.10      3.06 o 
  -5   1   7       39.90       40.91      3.01 o 
  -4   1   7      239.77      242.26      6.86 o 
  -3   1   7      497.38      498.90     11.74 o 
  -2   1   7        0.46        0.52      1.05 o 
  -1   1   7       23.14       24.12      2.30 o 
   0   1   7      437.02      387.25      8.42 o 
   1   1   7      196.81      200.56      7.58 o 
   2   1   7      195.08      178.30      4.66 o 
   3   1   7        0.28        0.73      0.75 o 
   4   1   7       49.96       43.10      3.65 o 
   5   1   7        0.96        1.81      2.39 o 
   6   1   7        6.74       -0.19      2.22 o 
   7   1   7        0.51        3.52      2.44 o 
   8   1   7        0.16        0.76      2.06 o 
   9   1   7       10.26       10.03      2.43 o 
  10   1   7        8.51        9.19      4.49 o 
  11   1   7        1.03        1.32      1.98 o 
  -8   2   7       28.86       19.51      5.38 o 
  -7   2   7        5.33        6.22      1.84 o 
  -6   2   7       24.45       27.39      3.22 o 
  -5   2   7        1.03        0.63      0.83 o 
  -4   2   7       72.31       70.57      4.47 o 
  -3   2   7      579.56      556.57     11.80 o 
  -2   2   7      701.50      677.25      9.93 o 
  -1   2   7      183.12      174.07      3.94 o 
   0   2   7        0.42        2.23      0.78 o 
   1   2   7       39.76       35.87      2.16 o 
   2   2   7       23.62       26.55      1.70 o 
   3   2   7      827.54      806.78     12.25 o 
   4   2   7      411.72      402.59      7.32 o 
   5   2   7       33.27       31.61      2.68 o 
   6   2   7        0.21       -0.28      2.30 o 
   7   2   7       20.74       18.04      4.03 o 
   8   2   7        0.39       -0.80      1.69 o 
   9   2   7        0.17       -2.93      2.93 o 
  10   2   7        0.75       -1.90      3.02 o 
  11   2   7       14.94        9.27      3.43 o 
  12   2   7        3.38        2.76      2.14 o 
  -7   3   7        3.07        5.42      3.72 o 
  -6   3   7        6.78       11.94      4.16 o 
  -5   3   7       25.44       23.68      7.19 o 
  -4   3   7        0.41       -0.09      0.80 o 
  -3   3   7      469.93      471.59     10.85 o 
  -2   3   7       38.06       39.43      2.98 o 
  -1   3   7        0.21        0.27      0.99 o 
   0   3   7       38.72       33.80      2.00 o 
   1   3   7        8.82        9.69      1.24 o 
   2   3   7      238.57      238.78      4.69 o 
   3   3   7      405.55      423.35      9.28 o 
   4   3   7       77.71       76.83      3.25 o 
   5   3   7       14.69       13.07      1.53 o 
   6   3   7       22.47       29.43      2.61 o 
   7   3   7       17.56       13.95      3.68 o 
   8   3   7        3.65        1.60      2.42 o 
   9   3   7        0.04       -3.35      3.35 o 
  10   3   7        0.05       -0.35      2.05 o 
  11   3   7        0.06       -1.15      2.39 o 
  12   3   7        1.44        1.60      2.24 o 
  -7   4   7        3.47        3.30      2.00 o 
  -6   4   7        2.98        5.72      3.65 o 
  -5   4   7        5.94        7.10      3.51 o 
  -4   4   7        0.07        0.86      0.52 o 
  -3   4   7       21.95       20.96      2.64 o 
  -2   4   7        6.20        5.06      0.86 o 
  -1   4   7      444.22      432.15      7.72 o 
   0   4   7       44.41       39.46      1.90 o 
   1   4   7      143.01      139.62      4.37 o 
   2   4   7      311.24      332.12      5.92 o 
   3   4   7      517.37      503.05      9.34 o 
   4   4   7      251.11      259.52      5.97 o 
   5   4   7      336.72      315.28     11.64 o 
   6   4   7       52.97       51.80      4.18 o 
   7   4   7       34.92       32.45      4.51 o 
   8   4   7        2.81        4.64      2.74 o 
   9   4   7        4.11        2.17      2.27 o 
  10   4   7        5.51        4.80      2.62 o 
  11   4   7        4.85        7.57      4.01 o 
  12   4   7        0.41       -0.22      3.05 o 
  -7   5   7        0.11        2.10      2.96 o 
  -6   5   7        0.30       -0.51      2.03 o 
  -5   5   7       40.29       50.72      7.59 o 
  -4   5   7       12.64       12.34      3.57 o 
  -3   5   7        0.32        0.37      0.50 o 
  -2   5   7       21.56       22.38      1.92 o 
  -1   5   7       32.24       24.28      2.26 o 
   0   5   7       47.53       46.02      2.03 o 
   1   5   7        1.55       -0.22      0.74 o 
   2   5   7      261.15      248.08      6.19 o 
   3   5   7      174.00      176.40      4.70 o 
   4   5   7      495.41      516.41      9.45 o 
   5   5   7      270.05      275.75      7.44 o 
   6   5   7       24.76       26.39      3.14 o 
   7   5   7       31.51       45.31      4.08 o 
   8   5   7       14.86       20.18      4.63 o 
   9   5   7        9.91       11.74      4.32 o 
  10   5   7        4.36        3.78      2.71 o 
  11   5   7        0.04       -0.55      2.00 o 
  -6   6   7        0.55        1.35      1.85 o 
  -5   6   7        4.21        4.74      5.94 o 
  -4   6   7        0.27        2.24      2.80 o 
  -3   6   7        0.53        6.48      2.92 o 
  -2   6   7        4.49        3.95      1.67 o 
  -1   6   7       27.38       32.62      2.28 o 
   0   6   7      120.81      118.85      4.05 o 
   1   6   7       54.59       50.21      2.55 o 
   2   6   7       27.67       33.00      5.04 o 
   3   6   7      233.30      225.11      5.51 o 
   4   6   7        8.74        7.31      1.44 o 
   5   6   7      137.43      135.20      4.48 o 
   6   6   7      130.27      121.52      6.17 o 
   7   6   7       82.82       78.70     15.24 o 
   8   6   7       29.93       24.06      3.10 o 
   9   6   7        9.32       10.34      3.70 o 
  10   6   7        6.43        1.54      2.10 o 
  11   6   7       10.56        9.28      3.56 o 
  -5   7   7       12.19       15.34      7.76 o 
  -4   7   7       18.29       26.52      4.79 o 
  -3   7   7       32.61       35.52      6.07 o 
  -2   7   7       13.26       18.80      4.30 o 
  -1   7   7       17.33       19.71      1.66 o 
   0   7   7        9.99       11.52      1.77 o 
   1   7   7       99.09       95.94      3.30 o 
   2   7   7       55.12       54.38      3.00 o 
   3   7   7      205.70      202.20      6.20 o 
   4   7   7      172.88      169.45      5.81 o 
   5   7   7        7.28        8.63      1.27 o 
   6   7   7       29.77       26.47      2.44 o 
   7   7   7      174.57      180.16      7.53 o 
   8   7   7      121.52      143.04     11.98 o 
   9   7   7       17.53       18.69      5.14 o 
  10   7   7        8.36        8.41      3.85 o 
  11   7   7        0.76       -0.16      2.58 o 
  -4   8   7        5.89        3.83      2.63 o 
  -3   8   7       15.35       16.76      5.01 o 
  -2   8   7       63.71       75.16      8.27 o 
  -1   8   7       11.95       14.30      2.76 o 
   0   8   7        5.81        3.18      0.90 o 
   1   8   7       54.29       54.69      3.90 o 
   2   8   7       25.58       25.87      2.08 o 
   3   8   7        3.26        4.73      1.13 o 
   4   8   7        4.90        4.19      0.99 o 
   5   8   7       40.39       33.41      2.62 o 
   6   8   7       35.66       34.06      2.69 o 
   7   8   7        4.49        4.55      1.79 o 
   8   8   7       12.74       16.66      3.11 o 
   9   8   7        5.83        4.89      3.07 o 
  10   8   7       11.39       11.41      4.85 o 
  -3   9   7       92.30      102.89      7.82 o 
  -2   9   7       54.50       33.34      4.01 o 
  -1   9   7       54.92       71.64      5.85 o 
   0   9   7       45.87       49.21      4.83 o 
   1   9   7       31.78       36.55      6.27 o 
   2   9   7       39.40       41.34      3.78 o 
   3   9   7       18.89       24.96      3.37 o 
   4   9   7       10.24       10.37      3.97 o 
   5   9   7        5.94        3.79      3.22 o 
   6   9   7        1.94        1.53      1.44 o 
   7   9   7        8.51       15.36      6.70 o 
   8   9   7       32.29       36.86      4.57 o 
   9   9   7        8.25        7.69      2.53 o 
  10   9   7       18.21       21.31      5.42 o 
  -2  10   7       11.37        7.12      2.05 o 
  -1  10   7        0.75       -1.33      1.42 o 
   0  10   7       33.73       41.14      3.50 o 
   1  10   7       10.11       12.12      2.82 o 
   2  10   7        5.36       -1.71      2.41 o 
   3  10   7        7.66        6.94      1.87 o 
   4  10   7        0.00        2.32      1.60 o 
   5  10   7       13.58       14.97      4.00 o 
   6  10   7        5.61        6.28      2.02 o 
   7  10   7        0.94        1.46      5.46 o 
   8  10   7        1.62        4.63      2.43 o 
   9  10   7        0.64        4.30      2.42 o 
   1  11   7       18.94       24.60      6.16 o 
   2  11   7       88.81      114.37     12.38 o 
   3  11   7       39.65       45.61      7.91 o 
   4  11   7        2.02        1.14      2.90 o 
   5  11   7        0.05       -2.12      2.20 o 
   6  11   7        8.06       12.16      5.60 o 
   7  11   7        5.15        3.28      1.64 o 
  -2  -9   8        0.36        0.35      3.41 o 
  -1  -9   8        5.39        1.07      2.18 o 
   0  -9   8        6.32        8.19      3.46 o 
   1  -9   8        4.39        6.22      3.69 o 
  -4  -8   8       12.30       16.88      5.38 o 
  -3  -8   8       14.37       11.37      4.07 o 
  -2  -8   8        0.60        4.36      3.35 o 
  -1  -8   8        3.18        4.34      2.99 o 
   0  -8   8        3.09        2.99      2.41 o 
   1  -8   8        0.79       -0.95      2.89 o 
   2  -8   8        0.60        1.35      2.56 o 
   3  -8   8        0.00        1.22      1.94 o 
   4  -8   8        0.29       -2.73      2.73 o 
  -6  -7   8        0.36        7.88      3.82 o 
  -5  -7   8        3.45        5.68      3.25 o 
  -4  -7   8        1.12        1.92      2.31 o 
  -3  -7   8        0.08       -1.05      2.14 o 
  -2  -7   8       11.14        6.92      3.03 o 
  -1  -7   8        0.55       -1.26      2.76 o 
   0  -7   8       25.05       28.85      5.86 o 
   1  -7   8       40.26       45.34      7.02 o 
   2  -7   8        4.56        3.23      2.71 o 
   3  -7   8        9.68       11.44      3.86 o 
   4  -7   8       10.31       11.61      3.55 o 
   5  -7   8        4.62       12.24      4.00 o 
   6  -7   8        6.88        3.85      2.23 o 
  -7  -6   8        1.86       -0.23      2.90 o 
  -6  -6   8        2.17        3.23      3.54 o 
  -5  -6   8        7.38       19.04      5.55 o 
  -4  -6   8       21.08       24.41      3.38 o 
  -3  -6   8       22.41       25.68      3.19 o 
  -2  -6   8        3.87       -0.75      1.65 o 
  -1  -6   8       11.32        4.89      2.89 o 
   0  -6   8       24.30        3.46     11.17 o 
   1  -6   8      185.43      186.48      5.30 o 
   2  -6   8       62.10       39.96     19.74 o 
   3  -6   8       27.67       25.46      5.33 o 
   4  -6   8        1.02        0.45      2.19 o 
   5  -6   8        0.69        5.90      3.32 o 
   6  -6   8        8.30        6.23      2.28 o 
   7  -6   8        2.68       -2.85      2.85 o 
  -7  -5   8        0.02       -1.34      3.08 o 
  -6  -5   8        4.68       11.23      4.19 o 
  -5  -5   8        0.15        0.76      0.92 o 
  -4  -5   8        4.43        5.52      2.67 o 
  -3  -5   8        5.47        4.44      1.66 o 
  -2  -5   8       38.49       33.35      3.56 o 
  -1  -5   8       42.12       50.18      7.14 o 
   0  -5   8       21.82       23.55      4.93 o 
   1  -5   8        9.35        7.83      0.97 o 
   2  -5   8        1.42        0.46      1.98 o 
   3  -5   8        0.25       -0.63      1.81 o 
   4  -5   8        4.90        2.75      2.25 o 
   5  -5   8        5.03        0.47      2.35 o 
   6  -5   8        1.66       -2.05      2.05 o 
   7  -5   8        0.53        1.05      1.95 o 
   8  -5   8        3.76        5.71      3.01 o 
  -8  -4   8       18.31       21.76      5.36 o 
  -7  -4   8       10.46        8.66      3.49 o 
  -6  -4   8        4.84       -0.28      1.86 o 
  -5  -4   8        8.51       11.80      2.46 o 
  -4  -4   8       11.51       14.94      2.94 o 
  -3  -4   8       36.08       40.83      4.07 o 
  -2  -4   8       63.19       67.44      4.99 o 
  -1  -4   8       40.93       38.97      5.29 o 
   0  -4   8       47.56       37.77      5.71 o 
   1  -4   8       59.27       60.52      3.83 o 
   2  -4   8       76.28       74.42      4.47 o 
   3  -4   8       89.76       99.72      9.39 o 
   4  -4   8       41.00       30.44      5.54 o 
   5  -4   8       48.60       46.00      6.85 o 
   6  -4   8        6.15        8.68      2.26 o 
   7  -4   8        3.93        4.78      2.78 o 
   8  -4   8        3.69        3.64      2.36 o 
   9  -4   8        1.99        1.46      1.91 o 
  -8  -3   8        0.83       -2.84      2.84 o 
  -7  -3   8        7.03        7.01      2.88 o 
  -6  -3   8       29.79       32.41      4.19 o 
  -5  -3   8       16.01       15.35      2.74 o 
  -4  -3   8       60.55       49.84      2.10 o 
  -3  -3   8       39.43       38.19      3.93 o 
  -2  -3   8        5.53        2.90      1.49 o 
  -1  -3   8        9.37       14.34      4.02 o 
   0  -3   8       39.66       42.29      5.76 o 
   1  -3   8        5.17        6.42      1.23 o 
   2  -3   8       20.76       21.19      6.56 o 
   3  -3   8       18.34       18.14      4.15 o 
   4  -3   8        1.35       -1.95      2.41 o 
   5  -3   8        2.25       -1.58      2.97 o 
   6  -3   8        0.71        0.46      2.50 o 
   7  -3   8        2.28       -1.53      2.61 o 
   8  -3   8        1.88        1.03      2.76 o 
   9  -3   8        0.83       -0.27      2.38 o 
  -8  -2   8        9.27        5.75      2.64 o 
  -7  -2   8        2.19        3.81      2.30 o 
  -6  -2   8        0.01       -1.92      2.15 o 
  -5  -2   8       45.52       42.48      4.38 o 
  -4  -2   8      128.36      128.48      7.11 o 
  -3  -2   8      104.58       94.36      2.24 o 
  -2  -2   8       43.64       43.79      3.96 o 
  -1  -2   8      177.98      174.42     11.04 o 
   0  -2   8      113.37      106.01      8.67 o 
   1  -2   8        0.09       -0.49      2.33 o 
   2  -2   8       11.78       12.79      1.13 o 
   3  -2   8        1.25       -1.35      2.41 o 
   4  -2   8       92.55       97.40      8.83 o 
   5  -2   8      186.92      188.61     12.61 o 
   6  -2   8        1.34        0.54      2.39 o 
   7  -2   8        0.65       -2.22      2.36 o 
   8  -2   8        1.61        6.50      3.41 o 
   9  -2   8        7.74        5.56      2.50 o 
  10  -2   8       17.63       13.00      3.16 o 
  -8  -1   8        0.02       -3.47      3.47 o 
  -7  -1   8        3.23        2.74      1.61 o 
  -6  -1   8        6.06        4.71      1.70 o 
  -5  -1   8       10.07        8.27      4.33 o 
  -4  -1   8       27.95       26.54      3.32 o 
  -3  -1   8       34.29       36.36      2.64 o 
  -2  -1   8       15.80       16.92      2.71 o 
  -1  -1   8       79.68       87.70      5.20 o 
   0  -1   8        7.28        6.19      1.64 o 
   1  -1   8       40.51       39.66      3.80 o 
   2  -1   8       19.36       18.95      6.43 o 
   3  -1   8       12.19       12.96      3.50 o 
   4  -1   8       14.77       14.44      3.75 o 
   5  -1   8        0.22       -1.85      1.90 o 
   6  -1   8       53.73       60.79      7.28 o 
   7  -1   8        1.40       -2.46      2.46 o 
   8  -1   8        7.29       10.62      3.56 o 
   9  -1   8        0.43       -1.40      1.84 o 
  10  -1   8       17.85       17.46      4.88 o 
  -8   0   8       19.54       21.68      4.39 o 
  -7   0   8        0.78       -1.56      2.15 o 
  -6   0   8       68.90       72.79      5.62 o 
  -5   0   8       58.52       57.23      4.84 o 
  -4   0   8       16.02       13.29      2.52 o 
  -3   0   8      275.64      257.60      9.50 o 
  -2   0   8      290.35      293.10      7.70 o 
  -1   0   8      169.71      157.48      7.80 o 
   0   0   8      225.31      233.71      8.07 o 
   1   0   8      118.74      108.64      5.60 o 
   2   0   8        0.16        1.98      1.16 o 
   3   0   8        1.02        0.43      0.76 o 
   4   0   8       21.59       21.85      4.05 o 
   5   0   8      165.71      150.96     10.91 o 
   6   0   8        7.60        7.97      3.45 o 
   7   0   8       10.94        7.90      3.57 o 
   8   0   8       31.99       29.84      5.52 o 
   9   0   8       20.20       27.68      5.30 o 
  10   0   8        3.51        1.29      2.08 o 
  11   0   8        7.24       13.64      3.45 o 
  -7   1   8        2.83        0.89      3.00 o 
  -6   1   8        2.54        4.06      1.81 o 
  -5   1   8        0.02       -0.89      1.26 o 
  -4   1   8       52.24       45.09      4.06 o 
  -3   1   8      856.61      841.21     16.36 o 
  -2   1   8       61.12       60.40      2.10 o 
  -1   1   8       49.78       48.66      3.62 o 
   0   1   8       27.65       22.60      1.76 o 
   1   1   8       42.82       46.34      4.17 o 
   2   1   8       61.80       57.14      2.07 o 
   3   1   8        6.99        5.24      1.11 o 
   4   1   8        0.56        1.87      1.16 o 
   5   1   8        9.88       12.64      3.54 o 
   6   1   8       48.40       45.26      6.19 o 
   7   1   8       10.79        6.11      3.13 o 
   8   1   8        1.70        6.69      3.38 o 
   9   1   8        5.58       10.06      3.59 o 
  10   1   8        5.70        8.19      3.53 o 
  11   1   8        1.88        1.06      2.15 o 
  -7   2   8       21.43       22.01      5.66 o 
  -6   2   8       31.30       30.80      3.51 o 
  -5   2   8       14.30       15.63      3.77 o 
  -4   2   8       42.10       43.80      3.98 o 
  -3   2   8        4.87        7.03      1.82 o 
  -2   2   8       41.65       41.19      2.02 o 
  -1   2   8      342.88      325.78      6.67 o 
   0   2   8      483.89      485.00      8.06 o 
   1   2   8      213.78      214.99      5.49 o 
   2   2   8        0.07        0.73      0.93 o 
   3   2   8      112.44      113.97      3.84 o 
   4   2   8       68.53       77.76      3.40 o 
   5   2   8      331.79      314.87      9.88 o 
   6   2   8      116.21      119.82      9.82 o 
   7   2   8       67.99       81.30      8.43 o 
   8   2   8        8.70        4.22      2.85 o 
   9   2   8        4.63        7.40      3.49 o 
  10   2   8        1.97        1.46      2.31 o 
  11   2   8        0.46        5.40      3.56 o 
  -7   3   8        9.66       11.04      4.34 o 
  -6   3   8       39.01       36.88      6.94 o 
  -5   3   8        4.34        4.86      1.48 o 
  -4   3   8       34.56       34.13      2.46 o 
  -3   3   8      119.90      112.33      5.40 o 
  -2   3   8       18.78       20.39      1.80 o 
  -1   3   8      418.30      407.47      6.79 o 
   0   3   8       34.86       35.38      2.24 o 
   1   3   8      217.93      231.95      5.81 o 
   2   3   8      275.51      262.25      8.35 o 
   3   3   8       52.00       52.42      2.43 o 
   4   3   8       41.44       38.62      2.45 o 
   5   3   8      219.46      215.49      8.33 o 
   6   3   8      163.38      162.07      7.62 o 
   7   3   8        2.74        1.71      2.56 o 
   8   3   8        2.46        3.75      2.24 o 
   9   3   8       19.24       15.62      4.36 o 
  10   3   8        6.00        8.83      3.72 o 
  11   3   8        0.41       -1.65      2.36 o 
  -6   4   8        6.81        0.65      3.51 o 
  -5   4   8        0.70       -0.38      2.35 o 
  -4   4   8        7.05        6.43      3.55 o 
  -3   4   8        1.83        1.53      0.80 o 
  -2   4   8        2.03        1.60      0.65 o 
  -1   4   8       38.51       38.48      3.01 o 
   0   4   8      103.82      108.09      5.28 o 
   1   4   8       97.92       98.35      4.02 o 
   2   4   8        0.05        0.22      1.06 o 
   3   4   8      214.29      207.31      5.70 o 
   4   4   8       34.15       36.33      2.28 o 
   5   4   8       64.48       66.65      5.02 o 
   6   4   8       10.43        7.53      3.16 o 
   7   4   8       47.78       50.45      6.76 o 
   8   4   8        0.81        1.93      2.55 o 
   9   4   8        4.64        2.92      2.46 o 
  10   4   8        0.01       -3.67      3.67 o 
  11   4   8        0.81        0.94      2.96 o 
  -6   5   8       11.78       17.46      3.39 o 
  -5   5   8       19.24       15.18      4.90 o 
  -4   5   8        2.29        4.26      3.15 o 
  -3   5   8       24.96       23.62      2.55 o 
  -2   5   8       33.96       32.21      2.43 o 
  -1   5   8       20.62       23.15      2.07 o 
   0   5   8        3.37        4.63      0.90 o 
   1   5   8       10.11        8.65      1.78 o 
   2   5   8        1.13        0.37      1.37 o 
   3   5   8      170.05      172.44      5.40 o 
   4   5   8      238.69      227.60      6.52 o 
   5   5   8      147.54      152.82      5.61 o 
   6   5   8      124.45      118.57      6.47 o 
   7   5   8       58.27       53.33      7.12 o 
   8   5   8        5.11       14.89      4.54 o 
   9   5   8        2.95        6.72      3.17 o 
  10   5   8        4.82        2.82      2.77 o 
  11   5   8        0.00        0.19      2.46 o 
  -5   6   8        0.02        0.88      3.51 o 
  -4   6   8        0.14       -3.70      3.70 o 
  -3   6   8        1.29        1.23      2.42 o 
  -2   6   8       13.23       11.97      1.75 o 
  -1   6   8       29.70       29.42      2.09 o 
   0   6   8       31.82       32.82      1.70 o 
   1   6   8        2.56        1.09      0.75 o 
   2   6   8       46.31       54.72      3.10 o 
   3   6   8        1.70        1.02      1.04 o 
   4   6   8       13.09       14.68      2.72 o 
   5   6   8      211.99      211.45      6.91 o 
   6   6   8       60.30       58.79      3.72 o 
   7   6   8       22.51       31.00      3.51 o 
   8   6   8        3.85        5.60      3.71 o 
   9   6   8       12.67        6.25      3.99 o 
  10   6   8        3.52       -2.00      3.30 o 
  11   6   8        1.44        2.51      2.78 o 
  -5   7   8       23.93       29.11      4.66 o 
  -4   7   8       10.55       18.37      4.67 o 
  -3   7   8       59.30       72.52      8.79 o 
  -2   7   8       38.42       42.92      6.57 o 
  -1   7   8       37.72       37.30      4.33 o 
   0   7   8        0.53        1.78      1.26 o 
   1   7   8        0.36        0.15      0.77 o 
   2   7   8       41.44       43.62      2.79 o 
   3   7   8       82.03       85.63      4.20 o 
   4   7   8      170.71      159.20      5.76 o 
   5   7   8       82.03       79.92      4.23 o 
   6   7   8       75.90       83.90      4.44 o 
   7   7   8        0.06        1.97      2.20 o 
   8   7   8       48.93       43.69      6.78 o 
   9   7   8       33.02       35.73      6.48 o 
  10   7   8       24.38       32.77      7.04 o 
  -4   8   8        6.23        9.55      3.08 o 
  -3   8   8        1.82        3.18      2.17 o 
  -2   8   8        3.89        3.77      2.06 o 
  -1   8   8       23.00       22.32      5.51 o 
   0   8   8       19.69       15.92      3.69 o 
   1   8   8        2.33        1.23      2.50 o 
   2   8   8       10.77        7.00      3.61 o 
   3   8   8       12.47        5.71      1.67 o 
   4   8   8        1.14        1.07      1.64 o 
   5   8   8       37.69       39.95      3.02 o 
   6   8   8       10.33        8.80      3.26 o 
   7   8   8        0.06       -1.50      1.50 o 
   8   8   8       10.35       15.78      3.02 o 
   9   8   8        0.24       -2.42      2.42 o 
  10   8   8        2.98       -1.40      2.50 o 
  -2   9   8       33.78       44.19      4.13 o 
  -1   9   8       72.25       54.89     13.37 o 
   0   9   8       84.80       77.79      8.56 o 
   1   9   8      103.08      119.22     11.32 o 
   2   9   8       76.60       94.53      5.77 o 
   3   9   8       79.36       87.54      6.01 o 
   4   9   8       40.72       40.21      4.29 o 
   5   9   8        0.48       -2.17      2.17 o 
   6   9   8        0.01       -0.10      1.49 o 
   7   9   8        3.65        2.58      1.96 o 
   8   9   8        0.01        2.01      1.87 o 
   9   9   8       19.98       22.29      7.50 o 
  -1  10   8        0.04        0.54      1.49 o 
   0  10   8        1.62        3.55      1.94 o 
   1  10   8       78.46       85.32     11.92 o 
   2  10   8      121.06      132.83     12.67 o 
   3  10   8        1.80        1.82      2.59 o 
   4  10   8        0.80        0.44      1.45 o 
   5  10   8        0.84        1.14      1.70 o 
   6  10   8        3.14        6.27      2.19 o 
   7  10   8        0.15       -1.08      1.75 o 
   8  10   8        0.00       -1.31      2.55 o 
   2  11   8       19.20       19.67      5.48 o 
   3  11   8       53.62       60.29      9.56 o 
   4  11   8       37.10       48.53      7.98 o 
   5  11   8       16.44       15.81      4.21 o 
   6  11   8       12.92       17.03      4.66 o 
  -2  -8   9        8.91        9.51      4.32 o 
  -1  -8   9        0.14       -1.64      3.33 o 
   0  -8   9        0.02        1.72      2.43 o 
   1  -8   9        2.36        8.86      4.16 o 
   2  -8   9        6.53       14.05      5.23 o 
   3  -8   9        6.63        4.56      3.80 o 
  -4  -7   9       14.04        9.97      4.10 o 
  -3  -7   9        0.43        6.91      3.97 o 
  -2  -7   9        1.12       -0.98      2.15 o 
  -1  -7   9        0.72       -0.43      2.50 o 
   0  -7   9       12.80       12.82      4.34 o 
   1  -7   9        7.99       10.27      4.61 o 
   2  -7   9        1.74        2.88      3.07 o 
   3  -7   9        2.28        2.66      2.12 o 
   4  -7   9        0.81       -4.50      4.50 o 
   5  -7   9        2.58        1.58      2.24 o 
  -6  -6   9        0.38       -2.98      3.90 o 
  -5  -6   9        0.04        2.69      3.28 o 
  -4  -6   9        0.28        1.24      1.59 o 
  -3  -6   9       39.91       41.65      5.64 o 
  -2  -6   9       39.93       43.07      4.13 o 
  -1  -6   9        0.69       -0.17      2.48 o 
   0  -6   9       20.24       14.55      4.37 o 
   1  -6   9       20.91       16.14      4.84 o 
   2  -6   9       26.70       34.51      6.43 o 
   3  -6   9       60.42       85.22      9.94 o 
   4  -6   9        6.12       16.52      4.46 o 
   5  -6   9        1.00       -0.10      2.60 o 
   6  -6   9        0.67        2.79      1.88 o 
  -6  -5   9        1.60        3.88      3.01 o 
  -5  -5   9        1.17       -1.53      1.53 o 
  -4  -5   9        3.59        5.34      2.12 o 
  -3  -5   9        0.02       -0.55      1.83 o 
  -2  -5   9        6.27        8.79      3.38 o 
  -1  -5   9        3.44        2.02      2.02 o 
   0  -5   9        0.08        3.68      2.90 o 
   1  -5   9        0.00       -0.39      2.48 o 
   2  -5   9       11.87        8.37      3.28 o 
   3  -5   9       23.42       28.10      5.85 o 
   4  -5   9        1.63       -1.36      2.45 o 
   5  -5   9        3.44        2.90      2.46 o 
   6  -5   9        0.14       -1.82      1.82 o 
   7  -5   9        3.09        2.53      2.60 o 
  -7  -4   9        3.94        4.43      3.39 o 
  -6  -4   9        3.64        2.35      1.72 o 
  -5  -4   9       13.54       16.99      3.13 o 
  -4  -4   9       27.67       29.12      7.69 o 
  -3  -4   9       24.41       27.10      3.67 o 
  -2  -4   9       38.20       45.13      6.18 o 
  -1  -4   9       48.19       47.27      5.60 o 
   0  -4   9       37.77       48.07      6.64 o 
   1  -4   9       17.41       10.91      3.45 o 
   2  -4   9       24.64       31.32      2.95 o 
   3  -4   9       27.09       26.80      2.96 o 
   4  -4   9       21.61       13.75      3.82 o 
   5  -4   9        1.77       -0.89      2.34 o 
   6  -4   9        5.15        5.66      2.11 o 
   7  -4   9        8.39        4.47      2.60 o 
   8  -4   9        0.10       -1.44      2.13 o 
  -7  -3   9        1.59       -2.52      2.74 o 
  -6  -3   9        0.94        4.72      2.15 o 
  -5  -3   9       15.50       15.31      2.64 o 
  -4  -3   9        4.20        4.67      2.27 o 
  -3  -3   9       11.11        7.82      2.23 o 
  -2  -3   9       37.60       33.53      3.82 o 
  -1  -3   9        9.63        4.69      1.71 o 
   0  -3   9        1.04       -1.91      2.51 o 
   1  -3   9       12.66       11.97      3.45 o 
   2  -3   9       26.03       21.91      2.25 o 
   3  -3   9       46.15       52.38      6.92 o 
   4  -3   9       69.68       64.13      7.97 o 
   5  -3   9        6.49        2.72      2.01 o 
   6  -3   9        5.38        6.54      2.32 o 
   7  -3   9        6.10        2.95      2.45 o 
   8  -3   9        0.09       -1.95      2.32 o 
   9  -3   9        2.68        1.80      2.49 o 
  -7  -2   9        0.21       -1.16      1.65 o 
  -6  -2   9        7.89       12.12      2.74 o 
  -5  -2   9        0.69       -0.09      1.32 o 
  -4  -2   9       11.81       14.77      2.83 o 
  -3  -2   9       61.94       56.75      4.89 o 
  -2  -2   9      153.41      137.17      7.27 o 
  -1  -2   9      172.67      162.35     11.23 o 
   0  -2   9      139.88      137.35     10.27 o 
   1  -2   9      123.55      116.87      9.74 o 
   2  -2   9       57.79       59.34      2.96 o 
   3  -2   9        0.63       -0.45      2.08 o 
   4  -2   9        4.37        7.79      3.38 o 
   5  -2   9       51.36       55.21      7.38 o 
   6  -2   9       20.44       18.16      3.21 o 
   7  -2   9        8.36        9.06      3.38 o 
   8  -2   9        4.80        9.17      3.50 o 
   9  -2   9        0.03       -2.78      3.72 o 
  -7  -1   9        0.98       -1.64      2.00 o 
  -6  -1   9       22.57       21.00      3.37 o 
  -5  -1   9        8.11       11.47      2.77 o 
  -4  -1   9        1.63        4.58      1.97 o 
  -3  -1   9       31.49       28.97      3.64 o 
  -2  -1   9       47.67       43.67      4.10 o 
  -1  -1   9       46.81       45.11      5.82 o 
   0  -1   9        4.15        5.68      2.93 o 
   1  -1   9       61.13       60.08      6.83 o 
   2  -1   9       48.04       55.08      6.62 o 
   3  -1   9        5.44        6.53      1.34 o 
   4  -1   9       29.57       34.40      5.51 o 
   5  -1   9        0.43        1.64      2.09 o 
   6  -1   9        5.99       10.42      3.24 o 
   7  -1   9       68.02       70.18      8.50 o 
   8  -1   9       21.20       24.54      5.11 o 
   9  -1   9        2.08        0.91      2.58 o 
  10  -1   9        1.12        4.92      2.92 o 
  -7   0   9        2.48        3.45      4.83 o 
  -6   0   9        0.28        1.36      1.66 o 
  -5   0   9        1.29        2.87      1.88 o 
  -4   0   9       13.86       19.97      3.25 o 
  -3   0   9       15.64       12.73      5.35 o 
  -2   0   9       18.14       17.10      1.53 o 
  -1   0   9        1.07        1.64      1.95 o 
   0   0   9        4.50        6.28      2.56 o 
   1   0   9        1.70       -0.06      1.85 o 
   2   0   9       24.15       21.27      4.25 o 
   3   0   9        1.30        3.16      1.04 o 
   4   0   9        4.48        3.13      1.38 o 
   5   0   9      135.14      128.32      7.42 o 
   6   0   9       32.03       36.50      6.24 o 
   7   0   9        0.00        3.95      3.19 o 
   8   0   9        0.10        1.38      2.44 o 
   9   0   9        4.59        6.24      3.56 o 
  10   0   9       10.85       14.71      4.61 o 
  -7   1   9        0.78        4.34      3.35 o 
  -6   1   9        6.81        8.04      2.38 o 
  -5   1   9        1.01       -0.56      1.59 o 
  -4   1   9      112.39      112.71      6.66 o 
  -3   1   9       24.55       20.89      2.95 o 
  -2   1   9       72.78       72.67      3.11 o 
  -1   1   9      342.25      336.51      8.86 o 
   0   1   9       19.13       19.99      2.56 o 
   1   1   9        0.18       -1.29      1.30 o 
   2   1   9       40.37       36.45      5.12 o 
   3   1   9        2.01        1.15      0.97 o 
   4   1   9        2.14        4.30      1.64 o 
   5   1   9        6.59        2.91      1.54 o 
   6   1   9        1.56        1.48      2.40 o 
   7   1   9        4.39        8.99      3.70 o 
   8   1   9        2.95        7.50      3.28 o 
   9   1   9        2.43        7.46      3.22 o 
  10   1   9       10.52       25.01      5.88 o 
  11   1   9        1.38       -1.77      3.78 o 
  -6   2   9        1.78        6.42      3.69 o 
  -5   2   9       17.68       19.80      3.03 o 
  -4   2   9        3.25        1.94      1.51 o 
  -3   2   9       92.88       93.68      3.79 o 
  -2   2   9       19.84       20.81      1.78 o 
  -1   2   9      544.42      527.68     12.18 o 
   0   2   9       80.67       75.53      3.41 o 
   1   2   9        3.10        2.45      1.14 o 
   2   2   9       49.09       48.99      3.93 o 
   3   2   9       47.73       51.12      2.62 o 
   4   2   9       11.39       11.16      2.06 o 
   5   2   9        3.24        4.02      1.66 o 
   6   2   9       27.59       28.53      3.45 o 
   7   2   9       87.88       81.36      8.86 o 
   8   2   9        6.66        6.82      3.30 o 
   9   2   9        5.09       10.57      3.80 o 
  10   2   9       10.43       10.17      4.36 o 
  11   2   9        2.38        6.18      3.81 o 
  -6   3   9       11.35       14.18      4.60 o 
  -5   3   9       29.74       26.99      6.08 o 
  -4   3   9      106.26       96.35      8.75 o 
  -3   3   9       42.64       43.56      2.73 o 
  -2   3   9       12.37       15.72      1.76 o 
  -1   3   9        4.51        1.53      1.25 o 
   0   3   9       54.21       54.88      2.97 o 
   1   3   9       56.87       55.28      3.01 o 
   2   3   9       96.28      103.11      4.51 o 
   3   3   9      111.17      113.78      4.10 o 
   4   3   9        1.40       -0.89      1.47 o 
   5   3   9        4.89        5.90      1.74 o 
   6   3   9       63.07       55.03      7.13 o 
   7   3   9       38.52       51.56      7.12 o 
   8   3   9        9.59        5.48      2.65 o 
   9   3   9        6.10        5.76      3.19 o 
  10   3   9       15.76       17.08      5.03 o 
  11   3   9        5.09        7.43      3.45 o 
  -6   4   9        1.22        7.22      3.90 o 
  -5   4   9        0.72       -1.12      4.16 o 
  -4   4   9        0.10       -3.42      3.42 o 
  -3   4   9        6.45        8.06      1.58 o 
  -2   4   9        4.10        4.30      1.26 o 
  -1   4   9       13.01       16.74      1.60 o 
   0   4   9        0.57       -0.06      0.82 o 
   1   4   9       61.19       56.74      3.22 o 
   2   4   9       24.58       26.54      3.34 o 
   3   4   9        3.19        2.67      0.95 o 
   4   4   9        4.09        5.69      1.24 o 
   5   4   9        0.47       -2.81      2.81 o 
   6   4   9        7.97        7.73      3.17 o 
   7   4   9        3.72       -3.15      3.15 o 
   8   4   9        0.00        2.55      2.36 o 
   9   4   9        0.24       -1.21      3.27 o 
  10   4   9        0.67        0.07      3.14 o 
  11   4   9        0.02        0.66      2.70 o 
  -5   5   9       52.59       77.57     10.14 o 
  -4   5   9       20.14       27.61      5.84 o 
  -3   5   9        3.72        6.49      2.73 o 
  -2   5   9       19.04       22.14      2.13 o 
  -1   5   9       72.04       71.69      3.60 o 
   0   5   9       15.81       18.32      1.72 o 
   1   5   9       14.20       15.67      1.81 o 
   2   5   9      191.44      175.42      5.80 o 
   3   5   9       38.38       32.08      4.14 o 
   4   5   9      148.66      143.70      5.34 o 
   5   5   9      158.85      148.68      6.95 o 
   6   5   9       42.26       38.06      5.90 o 
   7   5   9       45.36       51.71      7.13 o 
   8   5   9       64.24       75.49      9.10 o 
   9   5   9       37.42       42.74      7.17 o 
  10   5   9       13.13       16.02      5.34 o 
  11   5   9        1.75        2.92      2.33 o 
  -5   6   9       20.37       21.89      6.14 o 
  -4   6   9        0.04        0.68      2.33 o 
  -3   6   9        0.65        2.54      2.58 o 
  -2   6   9        0.17       -1.06      2.74 o 
  -1   6   9       13.55       13.19      1.86 o 
   0   6   9       19.73       18.66      2.60 o 
   1   6   9        6.67       11.21      2.00 o 
   2   6   9       14.02        9.61      1.50 o 
   3   6   9       75.45       66.08      3.76 o 
   4   6   9        7.13        4.68      1.17 o 
   5   6   9        0.11       -0.12      1.30 o 
   6   6   9        3.89        3.88      1.70 o 
   7   6   9       53.21       54.38      7.35 o 
   8   6   9      112.12      127.91     11.95 o 
   9   6   9       38.34       50.40      7.78 o 
  10   6   9        0.17        1.86      2.52 o 
  -4   7   9       19.37       24.85      5.86 o 
  -3   7   9       18.04       20.85      5.42 o 
  -2   7   9       25.65       28.15      4.10 o 
  -1   7   9       59.44       58.20      5.38 o 
   0   7   9       16.69       16.11      2.26 o 
   1   7   9       20.49       25.58      3.07 o 
   2   7   9       12.94       13.94      2.36 o 
   3   7   9        0.56        3.27      1.66 o 
   4   7   9      216.65      236.31      9.12 o 
   5   7   9       55.70       57.95      4.77 o 
   6   7   9       22.23       26.00      3.43 o 
   7   7   9        4.37        6.03      2.21 o 
   8   7   9        8.15        0.90      2.42 o 
   9   7   9        4.57       -2.00      3.14 o 
  10   7   9       25.46       27.63      6.11 o 
  -3   8   9        6.08        1.94      2.27 o 
  -2   8   9        2.60       -1.68      1.68 o 
  -1   8   9        7.99        8.44      2.79 o 
   0   8   9        0.13        0.34      2.99 o 
   1   8   9        0.02        0.86      1.45 o 
   2   8   9        1.73        4.52      2.30 o 
   3   8   9       39.48       43.48      4.34 o 
   4   8   9        9.73       12.16      3.88 o 
   5   8   9        8.06        8.88      2.62 o 
   6   8   9       21.48       19.05      3.66 o 
   7   8   9       32.80       34.83      4.23 o 
   8   8   9        0.34       -1.91      1.91 o 
   9   8   9       16.66       16.75      3.22 o 
  -1   9   9        4.24        1.99      5.06 o 
   0   9   9        4.10        5.05      4.13 o 
   1   9   9        3.40        1.97      2.76 o 
   2   9   9       32.60       32.02      6.64 o 
   3   9   9       31.78       37.04      4.65 o 
   4   9   9       24.85       19.19      3.76 o 
   5   9   9        4.35       -1.19      2.43 o 
   6   9   9        0.20       -1.66      1.66 o 
   7   9   9        0.30        2.26      1.93 o 
   8   9   9        0.02       -0.33      4.25 o 
   9   9   9        0.22        2.09      2.38 o 
   0  10   9        0.92        2.95      2.11 o 
   1  10   9       12.29        7.80      2.23 o 
   2  10   9       11.92       11.79      4.08 o 
   3  10   9       53.69       55.00      8.38 o 
   4  10   9       27.53       35.56      4.06 o 
   5  10   9        0.59        3.72      2.50 o 
   6  10   9        1.45        0.91      2.02 o 
   7  10   9        6.05        8.93      4.37 o 
  -2  -7  10        0.06       -1.19      2.12 o 
  -1  -7  10        0.75       -0.08      2.55 o 
   0  -7  10        0.08       -1.46      3.51 o 
   1  -7  10        2.00        0.97      2.54 o 
   2  -7  10       11.52       15.55      4.78 o 
   3  -7  10        1.08        9.51      4.10 o 
  -4  -6  10        0.33        0.46      2.55 o 
  -3  -6  10        8.34        4.15      3.08 o 
  -2  -6  10       13.84       18.54      4.99 o 
  -1  -6  10       29.59       24.29      5.53 o 
   0  -6  10       17.61       22.55      5.24 o 
   1  -6  10        0.41       -0.58      2.63 o 
   2  -6  10        1.59        7.45      3.53 o 
   3  -6  10        0.94       -2.97      3.20 o 
   4  -6  10       16.29       17.08      5.43 o 
   5  -6  10       14.17       25.25      6.14 o 
  -5  -5  10        0.83       -0.60      1.88 o 
  -4  -5  10       12.01       11.14      4.57 o 
  -3  -5  10       13.15       14.52      3.10 o 
  -2  -5  10        0.00       -0.60      1.64 o 
  -1  -5  10        0.11       -0.49      1.48 o 
   0  -5  10       12.89       13.36      3.85 o 
   1  -5  10       16.20       22.80      5.57 o 
   2  -5  10        9.75       14.31      4.73 o 
   3  -5  10        1.00        0.45      2.38 o 
   4  -5  10        8.57        6.92      3.39 o 
   5  -5  10       12.65        9.77      3.69 o 
   6  -5  10        5.18        7.88      2.58 o 
  -6  -4  10        0.45       -0.96      2.26 o 
  -5  -4  10        0.13        1.32      1.85 o 
  -4  -4  10        0.05        0.70      1.83 o 
  -3  -4  10       11.04       12.49      4.68 o 
  -2  -4  10       39.09       36.12      4.20 o 
  -1  -4  10       36.04       39.15      4.27 o 
   0  -4  10       13.93       22.42      4.89 o 
   1  -4  10        5.81        4.50      2.62 o 
   2  -4  10       12.47       18.13      4.81 o 
   3  -4  10       16.07       20.46      4.90 o 
   4  -4  10        1.77       -2.95      3.02 o 
   5  -4  10        0.03       -1.02      2.39 o 
   6  -4  10        0.92       -0.14      1.70 o 
   7  -4  10        0.75        0.29      1.97 o 
  -6  -3  10        1.78        0.96      2.15 o 
  -5  -3  10        0.13       -0.83      2.48 o 
  -4  -3  10        5.67       11.56      2.88 o 
  -3  -3  10       26.39       26.33      3.72 o 
  -2  -3  10       28.84       32.78      3.98 o 
  -1  -3  10        0.31        3.24      1.75 o 
   0  -3  10        0.83        0.42      1.95 o 
   1  -3  10        7.24        7.22      2.98 o 
   2  -3  10       16.76       17.95      4.88 o 
   3  -3  10       30.02       25.69      5.33 o 
   4  -3  10       25.88       31.14      6.07 o 
   5  -3  10        7.63       10.96      4.20 o 
   6  -3  10       10.11        9.26      6.95 o 
   7  -3  10        0.44        5.14      3.41 o 
   8  -3  10        0.32       -0.66      2.67 o 
  -6  -2  10        6.62        4.74      2.41 o 
  -5  -2  10        0.75        0.34      1.59 o 
  -4  -2  10        3.02        1.27      1.84 o 
  -3  -2  10        6.18        6.99      2.26 o 
  -2  -2  10        0.23        1.15      3.53 o 
  -1  -2  10       87.31       76.92      8.27 o 
   0  -2  10       80.32       76.48      8.34 o 
   1  -2  10       11.44       11.12      4.16 o 
   2  -2  10       54.27       63.99      7.79 o 
   3  -2  10       66.97       58.07      3.47 o 
   4  -2  10       38.15       34.68      6.26 o 
   5  -2  10        3.06        3.34      2.57 o 
   6  -2  10        6.36        3.84      1.76 o 
   7  -2  10        2.64        2.92      2.26 o 
   8  -2  10        4.31       -1.49      2.43 o 
   9  -2  10        0.92        4.65      3.72 o 
  -6  -1  10        2.83        8.69      2.69 o 
  -5  -1  10        1.20        5.42      2.66 o 
  -4  -1  10       65.88       74.26      6.13 o 
  -3  -1  10        6.88        5.40      2.48 o 
  -2  -1  10       34.93       30.48      4.30 o 
  -1  -1  10       51.24       51.86      6.53 o 
   0  -1  10       24.91       29.59      5.31 o 
   1  -1  10       26.71       23.61      4.80 o 
   2  -1  10       41.89       45.99      6.41 o 
   3  -1  10       97.50       90.27      9.51 o 
   4  -1  10      122.53      113.09      5.17 o 
   5  -1  10        0.20        0.46      1.91 o 
   6  -1  10        7.90        6.91      2.93 o 
   7  -1  10        1.64        0.77      2.39 o 
   8  -1  10       17.89       23.41      5.41 o 
   9  -1  10       17.25       15.01      4.90 o 
  -6   0  10        0.47       -0.82      3.01 o 
  -5   0  10        0.10        2.63      1.94 o 
  -4   0  10       34.60       40.47      4.90 o 
  -3   0  10       15.51       14.21      2.81 o 
  -2   0  10        2.41        0.83      0.52 o 
  -1   0  10        2.22        3.18      2.29 o 
   0   0  10        0.01       -1.71      2.29 o 
   1   0  10       12.72       11.58      3.52 o 
   2   0  10        1.75       -0.59      2.76 o 
   3   0  10       12.55       11.72      3.32 o 
   4   0  10       43.42       44.48      3.42 o 
   5   0  10       57.10       59.25      4.22 o 
   6   0  10       10.13        5.78      3.31 o 
   7   0  10       20.95       23.96      5.48 o 
   8   0  10       16.44       10.98      4.10 o 
   9   0  10        0.11       -0.27      2.57 o 
  10   0  10        0.78        1.65      2.70 o 
  -6   1  10        0.65       -2.89      4.09 o 
  -5   1  10       20.59       23.35      4.71 o 
  -4   1  10       79.11       82.85     12.01 o 
  -3   1  10      138.47      140.12     16.15 o 
  -2   1  10       56.58       60.32      3.24 o 
  -1   1  10        2.83        1.22      0.86 o 
   0   1  10      231.34      237.18     12.63 o 
   1   1  10      263.00      281.28     14.03 o 
   2   1  10      135.35      133.27      9.94 o 
   3   1  10       25.50       27.25      3.54 o 
   4   1  10       66.42       63.96      3.85 o 
   5   1  10        4.37        7.14      2.50 o 
   6   1  10       12.38        9.66      2.21 o 
   7   1  10       39.44       43.37      7.05 o 
   8   1  10       35.43       41.41      7.15 o 
   9   1  10       18.45       14.41      4.38 o 
  10   1  10        7.68       11.82      4.49 o 
  -6   2  10        2.87        3.44      3.91 o 
  -5   2  10       12.43       12.97      3.88 o 
  -4   2  10       40.74       38.25      5.80 o 
  -3   2  10       31.20       25.64      3.37 o 
  -2   2  10        0.21       -1.16      1.16 o 
  -1   2  10        2.22        2.63      0.94 o 
   0   2  10      263.42      243.03      6.25 o 
   1   2  10      686.94      694.19     21.16 o 
   2   2  10       98.94       95.99      8.20 o 
   3   2  10        0.53        0.81      0.90 o 
   4   2  10       11.76        7.07      2.32 o 
   5   2  10        2.70        4.18      1.61 o 
   6   2  10        0.04       -1.45      1.51 o 
   7   2  10        1.09        0.72      2.73 o 
   8   2  10        0.58       -1.82      2.97 o 
   9   2  10        1.56        1.60      3.04 o 
  10   2  10        1.50       -1.59      2.34 o 
  -5   3  10        8.33        9.57      3.36 o 
  -4   3  10       64.38       68.83      9.41 o 
  -3   3  10      115.78      113.12      9.57 o 
  -2   3  10       55.69       51.20      3.37 o 
  -1   3  10       67.52       62.53      3.27 o 
   0   3  10        2.09        1.09      0.78 o 
   1   3  10        7.14        4.87      1.43 o 
   2   3  10      240.40      241.58      7.29 o 
   3   3  10       25.50       24.04      4.71 o 
   4   3  10       57.12       56.78      3.08 o 
   5   3  10       41.35       48.68      8.27 o 
   6   3  10       27.97       27.10      5.48 o 
   7   3  10        6.14        2.32      2.98 o 
   8   3  10       17.18       19.09      4.83 o 
   9   3  10       18.83       17.48      5.21 o 
  10   3  10        5.56        8.86      4.18 o 
  -5   4  10        0.27        0.77      2.05 o 
  -4   4  10       10.24        6.54      3.77 o 
  -3   4  10        0.40        1.51      3.60 o 
  -2   4  10        1.72        1.62      1.00 o 
  -1   4  10        0.81        0.77      1.15 o 
   0   4  10       20.91       16.22      1.79 o 
   1   4  10       27.26       21.98      2.20 o 
   2   4  10       71.91       81.01      5.15 o 
   3   4  10        2.29        0.88      2.02 o 
   4   4  10        4.44        4.08      1.54 o 
   5   4  10       73.58       71.99      4.78 o 
   6   4  10        1.19       -1.25      3.39 o 
   7   4  10        1.13        3.43      2.95 o 
   8   4  10       27.47       35.36      6.35 o 
   9   4  10        6.58        5.32      2.94 o 
  10   4  10        2.22       -1.18      2.56 o 
  -4   5  10       64.27       63.37      9.01 o 
  -3   5  10        7.94        8.38      3.66 o 
  -2   5  10       11.62       14.82      2.10 o 
  -1   5  10        7.05        4.50      2.20 o 
   0   5  10        1.96        5.80      1.70 o 
   1   5  10       20.41       18.46      2.01 o 
   2   5  10       36.85       41.59      2.99 o 
   3   5  10       54.44       56.67      6.38 o 
   4   5  10      216.28      217.71      8.02 o 
   5   5  10        7.44        2.83      1.28 o 
   6   5  10       48.60       48.03      5.70 o 
   7   5  10        7.82        9.21      3.78 o 
   8   5  10        0.13       -1.18      2.19 o 
   9   5  10        5.71        9.86      4.20 o 
  10   5  10       15.14       24.94      5.88 o 
  -4   6  10       59.04       85.42     10.72 o 
  -3   6  10       24.10       27.03      6.07 o 
  -2   6  10        3.93        0.28      1.81 o 
  -1   6  10        7.14        6.79      1.51 o 
   0   6  10        6.46        3.27      1.75 o 
   1   6  10        0.46        0.83      1.86 o 
   2   6  10       10.51        6.09      1.72 o 
   3   6  10       12.36       13.75      3.27 o 
   4   6  10       51.14       50.54      6.93 o 
   5   6  10        0.02        0.89      1.31 o 
   6   6  10       14.24       16.09      2.76 o 
   7   6  10        4.48        6.78      2.27 o 
   8   6  10        0.51        0.95      2.41 o 
   9   6  10       28.83       39.72      7.50 o 
  10   6  10        9.59        7.83      3.66 o 
  -3   7  10        0.32       -1.45      1.64 o 
  -2   7  10       16.37       17.60      3.60 o 
  -1   7  10        7.02        4.32      1.98 o 
   0   7  10        9.92        8.13      2.53 o 
   1   7  10       39.35       34.63      3.84 o 
   2   7  10       66.11       69.53      5.17 o 
   3   7  10       71.24       76.25      5.63 o 
   4   7  10      156.18      171.46     11.79 o 
   5   7  10       14.17       17.33      2.74 o 
   6   7  10        9.61        9.64      3.31 o 
   7   7  10       28.92       29.94      3.87 o 
   8   7  10       48.95       55.85     16.77 o 
   9   7  10        0.44        4.94      3.22 o 
  -2   8  10       23.55       23.81      4.00 o 
  -1   8  10        2.19        8.08      2.60 o 
   0   8  10       21.58       31.04      7.63 o 
   1   8  10       42.63       37.30      6.52 o 
   2   8  10       21.60       26.22      4.07 o 
   3   8  10       45.38       49.58      4.75 o 
   4   8  10       13.57       17.94      4.26 o 
   5   8  10        0.09       -1.79      1.79 o 
   6   8  10       10.39       10.18      4.79 o 
   7   8  10        8.56        8.29      2.39 o 
   8   8  10       22.28       25.63      3.75 o 
   9   8  10       11.85       17.54      3.55 o 
   0   9  10        2.54        2.68      1.75 o 
   1   9  10        0.54        0.21      2.70 o 
   2   9  10        5.35        0.69      2.40 o 
   3   9  10        0.10        1.74      1.86 o 
   4   9  10       26.29       19.81      4.37 o 
   5   9  10        7.85        9.79      3.61 o 
   6   9  10        9.49        3.75      4.67 o 
   7   9  10        6.17        0.06      1.42 o 
   8   9  10        0.42        0.83      1.46 o 
   2  10  10       43.28       39.09      7.32 o 
   3  10  10       15.89       18.35      5.44 o 
   5  10  10       54.05       59.58      7.46 o 
   6  10  10       25.32       30.91      5.85 o 
  -1  -6  11        1.74       -0.65      3.24 o 
   0  -6  11        1.17       -1.32      2.96 o 
   1  -6  11       12.04       13.90      4.94 o 
   2  -6  11        8.99        5.40      3.25 o 
   3  -6  11        0.59       -1.60      2.68 o 
  -3  -5  11       12.38       11.40      2.97 o 
  -2  -5  11        2.87        1.42      1.56 o 
  -1  -5  11        0.34       -0.63      1.44 o 
   0  -5  11        2.37        4.83      2.50 o 
   1  -5  11        2.81        2.77      2.62 o 
   2  -5  11       14.86       13.14      4.05 o 
   3  -5  11        1.09        1.21      2.31 o 
   4  -5  11        1.66       -3.90      3.90 o 
   5  -5  11        0.66       -3.22      3.22 o 
  -4  -4  11        0.38       -1.08      1.56 o 
  -3  -4  11        2.41        4.59      2.78 o 
  -2  -4  11        2.07        5.14      1.90 o 
  -1  -4  11       11.08        9.40      2.55 o 
   0  -4  11       16.30       11.84      4.31 o 
   1  -4  11        8.80        9.12      3.79 o 
   2  -4  11        2.00        4.03      3.20 o 
   3  -4  11        1.34        5.04      2.97 o 
   4  -4  11        1.53        7.04      3.63 o 
   5  -4  11        0.22        2.08      2.73 o 
   6  -4  11        0.12        2.82      2.18 o 
  -5  -3  11       11.00       10.67      3.05 o 
  -4  -3  11        3.34        4.97      2.89 o 
  -3  -3  11        5.02        6.13      2.20 o 
  -2  -3  11       37.83       37.35      4.48 o 
  -1  -3  11       56.70       53.55      5.04 o 
   0  -3  11       27.84       28.55      5.99 o 
   1  -3  11       14.13       17.31      4.96 o 
   2  -3  11       32.08       30.57      6.35 o 
   3  -3  11       29.02       20.27      4.96 o 
   4  -3  11        7.40        5.96      3.49 o 
   5  -3  11        2.87        2.04      2.38 o 
   6  -3  11        6.11        8.80      5.46 o 
   7  -3  11        2.14        4.57      2.67 o 
  -5  -2  11        0.10        2.69      1.78 o 
  -4  -2  11        2.73        1.82      2.34 o 
  -3  -2  11        5.93        3.08      2.02 o 
  -2  -2  11        0.90        0.11      1.66 o 
  -1  -2  11        2.19        0.94      1.50 o 
   0  -2  11        0.22       -2.34      2.34 o 
   1  -2  11        1.26        2.23      2.67 o 
   2  -2  11        0.91        0.99      2.16 o 
   3  -2  11        6.61       15.78      4.80 o 
   4  -2  11       14.20       14.60      4.76 o 
   5  -2  11        9.05       14.46      4.73 o 
   6  -2  11        4.17        0.78      1.96 o 
   7  -2  11        8.48        2.02      2.39 o 
   8  -2  11        6.96        4.43      3.35 o 
  -5  -1  11        8.51       17.25      3.40 o 
  -4  -1  11        0.00       -0.61      1.61 o 
  -3  -1  11       30.33       28.45      4.07 o 
  -2  -1  11       62.85       64.00      8.02 o 
  -1  -1  11       16.01       18.14      4.20 o 
   0  -1  11       30.18       37.31      5.80 o 
   1  -1  11       46.07       47.96      6.74 o 
   2  -1  11       29.35       36.01      5.85 o 
   3  -1  11       45.99       52.06      7.20 o 
   4  -1  11       91.69      101.02     10.40 o 
   5  -1  11       15.05       14.09      2.74 o 
   6  -1  11        3.39       12.85      4.59 o 
   7  -1  11        0.66        4.16      3.27 o 
   8  -1  11        0.53        2.75      2.24 o 
   9  -1  11        0.81       -2.82      2.82 o 
  -5   0  11        5.93        5.42      2.34 o 
  -4   0  11        0.08       -1.94      1.94 o 
  -3   0  11        0.01        0.48      1.76 o 
  -2   0  11        7.31        9.38      2.54 o 
  -1   0  11       36.83       34.13      5.34 o 
   0   0  11        4.76        6.22      2.63 o 
   1   0  11       40.14       38.55      6.03 o 
   2   0  11       10.83        5.01      2.61 o 
   3   0  11       11.17        6.14      3.67 o 
   4   0  11        5.33        4.00      2.67 o 
   5   0  11       15.92       16.21      3.10 o 
   6   0  11        6.19        8.86      3.91 o 
   7   0  11        5.71        4.93      3.42 o 
   8   0  11        0.21        1.57      2.79 o 
   9   0  11        0.82        6.28      4.69 o 
  -5   1  11        1.18       -3.26      3.27 o 
  -4   1  11       36.76       34.77      4.17 o 
  -3   1  11       91.44       96.26      6.66 o 
  -2   1  11        7.63        5.96      4.09 o 
  -1   1  11       40.12       42.58      5.76 o 
   0   1  11        7.45        1.18      1.76 o 
   1   1  11        0.27       -1.41      1.86 o 
   2   1  11       76.22       91.47      8.76 o 
   3   1  11       51.86       58.25      7.28 o 
   4   1  11       72.58       73.43      3.98 o 
   5   1  11       11.27       15.38      4.61 o 
   6   1  11        0.16        2.39      3.22 o 
   7   1  11        0.05        3.00      2.68 o 
   8   1  11       14.32       17.74      5.30 o 
   9   1  11       25.85       28.41      6.63 o 
  -4   2  11        7.14        6.48      4.24 o 
  -3   2  11        7.81        8.12      4.15 o 
  -2   2  11        2.95        2.86      1.66 o 
  -1   2  11        3.87        4.92      3.19 o 
   0   2  11       26.43       21.26      4.19 o 
   1   2  11        1.98        9.96      2.73 o 
   2   2  11      169.07      179.77     11.93 o 
   3   2  11       37.99       37.19      4.14 o 
   4   2  11        1.36        1.48      1.14 o 
   5   2  11        6.02        6.88      2.59 o 
   6   2  11        9.55        8.55      4.51 o 
   7   2  11        1.32        3.18      2.37 o 
   8   2  11        1.15        4.03      2.85 o 
   9   2  11        4.99        5.83      3.57 o 
  -4   3  11       50.15       37.33      7.34 o 
  -3   3  11       78.76       91.89     10.48 o 
  -2   3  11       27.23       29.07      2.59 o 
  -1   3  11       24.49       28.11      3.18 o 
   0   3  11       10.68       13.54      2.07 o 
   1   3  11       59.53       57.97      6.37 o 
   2   3  11        0.07        1.37      1.61 o 
   3   3  11        1.77        1.57      2.48 o 
   4   3  11       14.02       14.26      1.91 o 
   5   3  11        9.47        9.25      1.78 o 
   6   3  11       64.04       73.47      8.82 o 
   7   3  11        4.16        7.93      3.59 o 
   8   3  11        3.39        2.82      3.04 o 
   9   3  11       19.56       25.16      5.96 o 
  -4   4  11       34.27       43.56      7.89 o 
  -3   4  11        8.60       14.11      2.82 o 
  -2   4  11       31.69       32.07      3.79 o 
  -1   4  11        5.75        5.02      1.33 o 
   0   4  11        1.78        1.10      2.12 o 
   1   4  11       49.58       52.05      5.89 o 
   2   4  11       20.14       18.96      4.37 o 
   3   4  11        5.28        8.20      2.94 o 
   4   4  11       20.36       26.98      2.72 o 
   5   4  11        0.25        1.46      1.25 o 
   6   4  11        6.84        7.40      3.12 o 
   7   4  11        7.47       14.67      4.54 o 
   8   4  11        4.20        5.13      3.54 o 
   9   4  11       20.05       33.05      6.59 o 
  -3   5  11       25.31       21.11      5.01 o 
  -2   5  11       70.85       79.50      6.29 o 
  -1   5  11       22.63       23.49      2.92 o 
   0   5  11        0.11        1.20      1.27 o 
   1   5  11        2.04        1.59      1.20 o 
   2   5  11        6.47        4.22      2.09 o 
   3   5  11        4.29        2.64      2.63 o 
   4   5  11        7.81        5.41      2.72 o 
   5   5  11       16.34       15.30      2.31 o 
   6   5  11       13.42       10.54      2.14 o 
   7   5  11        0.64       -3.34      3.58 o 
   8   5  11        0.29       -1.30      2.81 o 
   9   5  11        0.28       -3.60      3.60 o 
  -3   6  11       42.49       50.43      7.06 o 
  -2   6  11      108.34      120.69      8.06 o 
  -1   6  11        7.11        8.17      2.26 o 
   0   6  11        8.85        7.30      3.60 o 
   1   6  11       14.18       15.36      2.63 o 
   2   6  11        8.96        8.93      2.19 o 
   3   6  11       27.71       28.62      5.13 o 
   4   6  11        0.24        0.38      2.18 o 
   5   6  11        4.35        2.26      1.42 o 
   6   6  11       34.17       38.84      4.01 o 
   7   6  11       17.60       22.69      7.21 o 
   8   6  11       21.62       33.41      6.58 o 
   9   6  11        1.12       -2.71      2.97 o 
  -2   7  11        0.15       -0.96      1.90 o 
  -1   7  11        4.35        1.72      4.64 o 
   0   7  11        0.63        3.83      2.69 o 
   1   7  11        0.01       -0.22      1.54 o 
   2   7  11        2.13        2.92      1.88 o 
   3   7  11       28.53       25.72      4.84 o 
   4   7  11      124.24      122.93     10.64 o 
   5   7  11        3.92        3.03      6.62 o 
   6   7  11        6.51        3.84      1.90 o 
   7   7  11        3.05        3.21      1.75 o 
   8   7  11        6.10        8.57      2.61 o 
   9   7  11        2.31        4.72      2.02 o 
   0   8  11        7.63       13.34      2.94 o 
   1   8  11        8.66        8.65      3.32 o 
   2   8  11       32.09       49.35      7.45 o 
   3   8  11       64.81       69.52      6.32 o 
   4   8  11       16.75       11.69      3.31 o 
   5   8  11        1.77       -0.52      2.70 o 
   6   8  11        8.08       13.73      2.55 o 
   7   8  11        4.08        9.44      2.60 o 
   8   8  11        1.50        6.19      2.34 o 
   2   9  11        0.69        6.81      3.82 o 
   3   9  11        7.74        7.33      3.71 o 
   4   9  11       16.05       17.44      4.74 o 
   5   9  11        4.00       10.69      3.87 o 
   6   9  11        0.22        3.15      2.96 o 
   0  -5  12        2.86        7.91      4.34 o 
   1  -5  12        0.02       -0.56      3.03 o 
  -2  -4  12        0.21       -0.12      1.57 o 
  -1  -4  12        2.95        0.72      1.99 o 
   0  -4  12        5.43        8.25      2.58 o 
   1  -4  12        0.11       -0.29      2.19 o 
   2  -4  12        1.53        0.57      2.21 o 
   3  -4  12        1.13        0.71      2.97 o 
   4  -4  12        0.18        0.31      2.48 o 
  -3  -3  12        6.01        5.76      2.52 o 
  -2  -3  12        1.34       -0.09      1.73 o 
  -1  -3  12        1.47        3.28      1.95 o 
   0  -3  12        9.92       15.24      4.51 o 
   1  -3  12       36.83       37.85      6.72 o 
   2  -3  12       35.14       50.74      7.96 o 
   3  -3  12       24.79       24.31      5.86 o 
   4  -3  12       13.52        8.51      3.57 o 
   5  -3  12        3.89        6.30      3.41 o 
   6  -3  12        1.26        2.56      2.21 o 
  -4  -2  12        0.22       -1.78      1.82 o 
  -3  -2  12        3.08        0.54      2.03 o 
  -2  -2  12        0.48        0.09      1.65 o 
  -1  -2  12       15.71       11.05      2.72 o 
   0  -2  12        0.03       -0.83      3.26 o 
   1  -2  12        2.61       -0.26      2.88 o 
   2  -2  12        8.46        0.65      3.42 o 
   3  -2  12       13.00       10.23      4.13 o 
   4  -2  12        2.31       -3.73      3.78 o 
   5  -2  12        0.73       -3.55      3.55 o 
   6  -2  12        0.12       -0.93      2.20 o 
   7  -2  12        0.13       -1.68      2.75 o 
  -4  -1  12        0.08        0.27      2.62 o 
  -3  -1  12        0.12        2.00      1.76 o 
  -2  -1  12        1.51        3.05      1.74 o 
  -1  -1  12       43.26       47.55      5.07 o 
   0  -1  12        3.85        2.98      2.86 o 
   1  -1  12       15.58       23.48      4.93 o 
   2  -1  12       58.87       54.65      7.75 o 
   3  -1  12       82.77       92.64     10.11 o 
   4  -1  12       44.16       50.60      8.02 o 
   5  -1  12        5.68        9.14      3.99 o 
   6  -1  12       15.70       21.18      5.39 o 
   7  -1  12       15.91       17.60      5.02 o 
   8  -1  12        4.00        3.62      2.23 o 
  -4   0  12        1.53        4.67      2.30 o 
  -3   0  12        2.49        3.36      1.94 o 
  -2   0  12        0.93        2.60      2.10 o 
  -1   0  12        7.23        8.49      2.43 o 
   0   0  12        1.13        0.36      1.65 o 
   1   0  12        0.44       -0.94      2.25 o 
   2   0  12       60.07       67.15      8.41 o 
   3   0  12      117.66      125.12     11.43 o 
   4   0  12        9.42       10.32      3.67 o 
   5   0  12        0.36        0.03      1.82 o 
   6   0  12        3.29        3.67      3.40 o 
   7   0  12       12.10       19.72      5.35 o 
   8   0  12       18.36       31.35      6.64 o 
  -4   1  12        3.54        2.01      2.65 o 
  -3   1  12        0.12        4.71      3.45 o 
  -2   1  12       18.32       18.43      3.22 o 
  -1   1  12        8.89        9.39      2.86 o 
   0   1  12        0.80        0.42      2.25 o 
   1   1  12        0.18        3.11      2.25 o 
   2   1  12       22.71       28.82      5.69 o 
   3   1  12        0.72        2.24      2.39 o 
   4   1  12       28.39       32.01      4.28 o 
   5   1  12       11.82       18.70      5.45 o 
   6   1  12       14.32       20.36      4.95 o 
   7   1  12       11.14       11.63      3.85 o 
   8   1  12        0.29        3.30      3.55 o 
  -3   2  12        0.10       -1.89      2.74 o 
  -2   2  12       13.95       16.01      5.88 o 
  -1   2  12       60.65       67.70      7.17 o 
   0   2  12       39.71       34.68      5.36 o 
   1   2  12       26.45       28.54      5.13 o 
   2   2  12       25.82       20.06      4.58 o 
   3   2  12       15.24       20.74      3.57 o 
   4   2  12       72.48       72.37      9.01 o 
   5   2  12       12.72       22.05      5.54 o 
   6   2  12        4.95        6.40      3.79 o 
   7   2  12        2.66        1.01      2.80 o 
   8   2  12        3.33        6.25      3.36 o 
  -3   3  12       17.63       13.89      4.62 o 
  -2   3  12        7.06        9.32      3.50 o 
  -1   3  12        0.91        1.68      2.71 o 
   0   3  12       12.22        8.38      2.77 o 
   1   3  12       13.32        8.47      2.55 o 
   2   3  12        4.41        5.55      5.03 o 
   3   3  12        0.01        2.26      3.32 o 
   4   3  12       43.14       52.03      7.60 o 
   5   3  12        0.17        4.20      2.90 o 
   6   3  12        0.23       -3.06      3.06 o 
   7   3  12        0.25       -3.40      3.40 o 
   8   3  12        5.34        0.69      3.55 o 
  -2   4  12       45.37       45.35      8.16 o 
  -1   4  12       20.35       23.26      5.69 o 
   0   4  12       21.86       25.37      2.48 o 
   1   4  12       31.63       22.83      4.82 o 
   2   4  12        4.69        3.45      3.16 o 
   3   4  12       14.37       16.77      4.53 o 
   4   4  12        1.31        1.86      2.91 o 
   5   4  12       17.33       23.47      5.37 o 
   6   4  12        0.34        1.99      2.72 o 
   7   4  12        0.30        0.88      2.69 o 
   8   4  12        9.42        5.64      3.11 o 
  -2   5  12        0.55        7.46      4.22 o 
  -1   5  12       15.28       22.83      3.44 o 
   0   5  12        3.30        2.69      1.39 o 
   1   5  12        3.62        2.79      2.05 o 
   2   5  12        0.02       -2.01      2.01 o 
   3   5  12        0.32       -2.17      2.17 o 
   4   5  12        2.35        3.56      2.56 o 
   5   5  12        0.44       -1.56      2.66 o 
   6   5  12        0.41        0.24      2.25 o 
   7   5  12        0.34        1.99      2.66 o 
   8   5  12        0.30        5.74      3.29 o 
  -1   6  12       28.26       36.97      4.61 o 
   0   6  12       31.91       31.08      5.45 o 
   1   6  12       28.07       25.88      4.59 o 
   2   6  12       48.16       47.21      6.63 o 
   3   6  12      106.76      106.16     10.09 o 
   4   6  12       27.00       30.50      5.81 o 
   5   6  12        4.53        1.49      2.25 o 
   6   6  12        4.46        0.05      2.93 o 
   7   6  12       24.15       29.94      6.29 o 
   8   6  12       19.54       34.19      7.29 o 
   0   7  12        5.16        3.37      4.18 o 
   1   7  12        1.21        8.28      3.97 o 
   2   7  12       13.76       13.39      5.42 o 
   3   7  12        0.07       -2.01      2.66 o 
   4   7  12       20.54       15.97      4.21 o 
   5   7  12        2.99        6.21      3.35 o 
   6   7  12        1.36        1.90      2.38 o 
   7   7  12        3.37        4.07      2.92 o 
   2   8  12       20.55       23.79      5.57 o 
   3   8  12       80.50       81.50      8.65 o 
   4   8  12       22.37       25.08      5.06 o 
   5   8  12        9.12       -0.81      3.27 o 
   6   8  12       38.33       44.19      7.49 o 
  -1  -3  13        2.08        4.13      2.21 o 
   0  -3  13        0.02        2.58      1.78 o 
   1  -3  13        0.45       -0.33      2.72 o 
   2  -3  13        5.07        2.38      2.50 o 
   3  -3  13       14.53       22.35      5.72 o 
  -2  -2  13        1.98       -0.77      1.94 o 
  -1  -2  13        4.83        5.47      2.06 o 
   0  -2  13        0.26        1.16      2.87 o 
   1  -2  13        2.57        6.87      4.09 o 
   2  -2  13       13.28        9.64      3.72 o 
   3  -2  13        6.89       11.94      4.83 o 
   4  -2  13        1.61        4.30      3.97 o 
   5  -2  13        8.24        2.30      3.79 o 
  -2  -1  13        4.44        2.31      1.89 o 
  -1  -1  13        1.63        1.43      1.83 o 
   0  -1  13        0.49       -0.26      2.51 o 
   1  -1  13        6.88       10.78      4.45 o 
   2  -1  13        0.43       -0.62      3.13 o 
   3  -1  13       17.59       24.29      5.75 o 
   4  -1  13       35.24       26.11      5.83 o 
   5  -1  13        1.10        0.56      1.71 o 
   6  -1  13        0.52        0.14      2.82 o 
  -2   0  13        3.00        4.09      2.93 o 
  -1   0  13        0.19        1.27      3.17 o 
   0   0  13        2.26        0.13      2.12 o 
   1   0  13       16.64       20.06      4.84 o 
   2   0  13        0.89        3.82      2.83 o 
   3   0  13       19.24       21.05      5.20 o 
   4   0  13       18.22       25.48      5.88 o 
   5   0  13       15.43       18.49      3.63 o 
   6   0  13        6.96        4.61      3.51 o 
  -2   1  13        1.18       -2.33      2.33 o 
  -1   1  13        1.24        0.33      3.06 o 
   0   1  13        8.29        9.15      2.85 o 
   1   1  13        6.19        5.35      3.37 o 
   2   1  13       15.51       13.97      4.23 o 
   3   1  13        1.08        3.80      2.41 o 
   4   1  13        0.23        1.55      3.21 o 
   5   1  13        0.16        7.93      4.55 o 
   6   1  13        0.05        0.63      3.14 o 
   7   1  13        4.61        2.25      3.48 o 
  -2   2  13        2.24        4.48      3.22 o 
  -1   2  13        2.17        7.13      2.27 o 
   0   2  13       58.94       65.71      7.61 o 
   1   2  13       89.78      101.32      9.73 o 
   2   2  13       48.20       50.09      7.04 o 
   3   2  13        6.85        9.50      2.75 o 
   4   2  13        8.17        6.60      3.58 o 
   5   2  13        8.81       15.11      4.76 o 
   6   2  13       11.13        7.76      3.39 o 
   7   2  13       11.02       15.64      4.77 o 
  -1   3  13        4.88        4.45      3.45 o 
   0   3  13        1.16        3.77      2.73 o 
   1   3  13        1.63       -1.04      2.28 o 
   2   3  13        0.16        0.86      1.63 o 
   3   3  13        0.98        6.70      3.36 o 
   4   3  13        5.82        3.70      2.29 o 
   5   3  13        0.11        0.41      2.56 o 
   6   3  13        1.04        1.05      3.67 o 
   7   3  13        0.00       -0.86      2.31 o 
   0   4  13       82.55       94.61      9.69 o 
   1   4  13       65.28       68.74      8.55 o 
   2   4  13       12.39       16.80      4.29 o 
   3   4  13        6.58        7.29      3.78 o 
   4   4  13        8.83       10.29      4.28 o 
   5   4  13        8.49       13.42      4.28 o 
   6   4  13        0.01       -0.28      2.71 o 
   7   4  13        4.40       -1.40      2.91 o 
   0   5  13       27.95       24.92      5.01 o 
   1   5  13        4.23        4.93      2.70 o 
   2   5  13        1.23       -0.17      2.97 o 
   3   5  13        0.56       -0.26      2.38 o 
   4   5  13        0.07       -2.70      2.70 o 
   5   5  13        0.47       -0.83      2.16 o 
   6   5  13        0.25       -3.16      3.16 o 
   7   5  13        5.53        2.24      2.51 o 
   1   6  13       24.50       21.45      4.49 o 
   2   6  13        8.70        4.78      2.12 o 
   3   6  13       43.01       53.36      7.73 o 
   4   6  13       22.83       15.73      4.39 o 
   5   6  13       17.77       16.16      4.39 o 
   6   6  13        3.47       -1.17      3.01 o 
   3   7  13        1.15       -3.12      3.12 o 
   4   7  13        0.59        0.31      2.61 o 
   5   7  13        2.20        2.31      2.56 o 
   1  -1  14        2.96       -2.89      3.34 o 
   2  -1  14        0.01       -1.22      2.71 o 
   3  -1  14        0.62       -1.99      3.07 o 
   0   0  14        3.84        7.19      3.41 o 
   1   0  14        4.08        7.21      2.77 o 
   2   0  14       31.12       52.98      8.33 o 
   3   0  14       12.21       21.69      5.31 o 
   4   0  14        0.94       -1.48      3.39 o 
   5   0  14        5.61        9.48      4.37 o 
   0   1  14        3.82        0.28      2.38 o 
   1   1  14        0.13        1.70      3.31 o 
   2   1  14        0.54        6.29      3.67 o 
   3   1  14        4.81        4.55      2.48 o 
   4   1  14       16.04       14.59      3.37 o 
   0   2  14        0.52       -1.37      2.48 o 
   1   2  14        3.98        5.52      3.50 o 
   2   2  14       22.31       24.54      5.48 o 
   3   2  14       16.63       22.04      4.01 o 
   4   2  14        7.61       15.56      5.54 o 
   5   2  14        1.60       -3.53      3.53 o 
   1   3  14        3.29        6.15      3.06 o 
   2   3  14        0.00       -1.37      3.10 o 
   3   3  14        1.70        6.88      3.44 o 
   4   3  14        0.63       -1.01      2.71 o 
   5   3  14        3.00        7.27      4.16 o 
   1   4  14       38.30       54.19      8.00 o 
   2   4  14       32.98       26.57      6.07 o 
   3   4  14        5.76        9.34      3.79 o 
   4   4  14        0.06        3.40      3.24 o 
   5   4  14        1.21       -4.52      4.52 o 
   3   5  14        9.69        9.44      3.75 o 
   4   5  14        2.12       -3.00      3.00 o 
                                                 
